# Supplementary material for: Diethyl 4,4′-(ethane-1,2-diyldi­oxy)dibenzoate
Source: Acta Crystallogr Sect E Struct Rep Online. 2011 Jun 11;67(Pt 7):o1623. doi: 10.1107/S1600536811021258 (PMC3151924; doi:10.1107/S1600536811021258)
Supplement: Supplementary file 2 [file e-67-o1623-Isup2.hkl]

# 
# h,k,l, Fc-squared, Fo-squared, sigma(Fo-squared) and status flag 
# 
data_I
_shelx_title ' Z in P2(1)/n                     P21/c' 
_shelx_refln_list_code          4 
_shelx_F_calc_maximum      139.31 
_exptl_crystal_F_000       379.96 
_reflns_d_resolution_high  0.7763 
 
loop_ 
 _symmetry_equiv_pos_as_xyz 
 'x, y, z' 
 '-x, y+1/2, -z+1/2' 
 '-x, -y, -z' 
 'x, -y-1/2, z-1/2' 
 
_cell_length_a     4.8504 
_cell_length_b    15.8470 
_cell_length_c    12.0159 
_cell_angle_alpha  90.000 
_cell_angle_beta  104.250 
_cell_angle_gamma  90.000 
 
_shelx_F_squared_multiplier     1.000 
 
loop_ 
 _refln_index_h 
 _refln_index_k 
 _refln_index_l 
 _refln_F_squared_calc 
 _refln_F_squared_meas 
 _refln_F_squared_sigma 
 _refln_observed_status 
   1   0   0       80.10       70.33      1.19 o 
   2   0   0      127.60      132.27      2.46 o 
   3   0   0      230.85      227.68      8.77 o 
   4   0   0       20.91       22.92      2.24 o 
   5   0   0      176.14      198.09      8.02 o 
   6   0   0        2.16       -1.31      1.31 o 
   1   1   0      299.55      301.23      3.26 o 
   2   1   0      305.51      334.75      4.41 o 
   3   1   0       94.30       94.69      1.92 o 
   4   1   0       30.27       35.02      1.48 o 
   5   1   0       19.82       22.38      1.87 o 
   6   1   0        0.00       -0.02      0.99 o 
   0   2   0      624.80      512.73     18.42 o 
   1   2   0      136.10      141.56      1.62 o 
   2   2   0        3.00        1.81      0.30 o 
   3   2   0      468.96      535.40      7.92 o 
   4   2   0        2.31        1.50      0.67 o 
   5   2   0      202.92      205.67      5.81 o 
   6   2   0       19.81       18.46      2.69 o 
   1   3   0     4193.45     4175.98     38.11 o 
   2   3   0        6.88        6.79      0.35 o 
   3   3   0        0.19        0.01      0.40 o 
   4   3   0      113.60      121.00      3.75 o 
   5   3   0       16.81       18.02      1.67 o 
   0   4   0     1595.72     1600.97     22.15 o 
   1   4   0        0.67        0.82      0.18 o 
   2   4   0       95.96      112.07      1.76 o 
   3   4   0      213.88      229.87      4.55 o 
   4   4   0      180.03      186.65      5.14 o 
   5   4   0        0.65       -0.86      0.95 o 
   1   5   0      126.64      128.28      1.47 o 
   2   5   0       29.36       38.27      1.41 o 
   3   5   0       65.36       70.03      1.25 o 
   4   5   0     2413.29     2604.28     52.23 o 
   5   5   0        0.00       -0.99      1.08 o 
   0   6   0      111.05      101.42      2.02 o 
   1   6   0      674.46      639.41      6.41 o 
   2   6   0       33.14       42.53      1.10 o 
   3   6   0       12.75       13.17      0.59 o 
   4   6   0      159.79      167.10      4.84 o 
   5   6   0        1.69        2.71      1.14 o 
   1   7   0     1150.03     1189.28     31.30 o 
   2   7   0       75.50       65.92      1.79 o 
   3   7   0      153.21      159.92      5.02 o 
   4   7   0        1.03        0.21      0.63 o 
   5   7   0       11.93       11.82      1.16 o 
   0   8   0       72.75       87.69      1.97 o 
   1   8   0      505.38      500.01      5.52 o 
   2   8   0       69.79       66.80      2.11 o 
   3   8   0      505.42      507.65     16.94 o 
   4   8   0       69.31       72.60      2.79 o 
   5   8   0       12.17       14.78      1.61 o 
   1   9   0       68.84       67.89      1.20 o 
   2   9   0      480.23      509.41      6.82 o 
   3   9   0        2.00        1.43      0.47 o 
   4   9   0       31.62       34.85      1.76 o 
   5   9   0       17.91       17.52      1.87 o 
   0  10   0     3652.52     3517.52     99.77 o 
   1  10   0       30.15       33.88      0.81 o 
   2  10   0       30.24       30.65      0.93 o 
   3  10   0       51.02       49.60      1.56 o 
   4  10   0       11.76       11.54      1.11 o 
   5  10   0       42.75       45.82      2.64 o 
   1  11   0       93.86       87.45      1.52 o 
   2  11   0        5.75        5.79      0.56 o 
   3  11   0       53.93       47.23      1.56 o 
   4  11   0       21.52       22.35      1.12 o 
   5  11   0       16.14       15.69      1.94 o 
   0  12   0        9.70       11.49      1.14 o 
   1  12   0      223.16      212.87      3.00 o 
   2  12   0       74.68       73.72      1.68 o 
   3  12   0       92.23       95.46      2.68 o 
   4  12   0        7.80       11.84      1.63 o 
   1  13   0       66.44       61.64      1.33 o 
   2  13   0       17.09       15.66      0.98 o 
   3  13   0      103.29      108.35      2.62 o 
   4  13   0        3.18        7.58      0.91 o 
   0  14   0      227.63      213.56      4.42 o 
   1  14   0       29.81       29.27      1.19 o 
   2  14   0      221.16      198.49      3.65 o 
   3  14   0        0.58        1.47      0.70 o 
   4  14   0        2.76        3.32      0.81 o 
   1  15   0        0.43        0.45      0.45 o 
   2  15   0        8.91       10.18      0.88 o 
   3  15   0        0.01        0.22      0.70 o 
   4  15   0       65.04       80.97      2.44 o 
   0  16   0       41.80       40.60      2.36 o 
   1  16   0      260.76      249.49      3.65 o 
   2  16   0       18.19       17.06      1.51 o 
   3  16   0       10.56       10.57      1.18 o 
   1  17   0       58.71       52.81      1.49 o 
   2  17   0        8.42        7.77      0.94 o 
   3  17   0        1.74        2.26      1.31 o 
   0  18   0       12.66       14.95      1.92 o 
   1  18   0        1.36        2.15      0.61 o 
   2  18   0        0.02        0.01      0.70 o 
   1  19   0        0.06        0.09      0.55 o 
   2  19   0      272.55      272.63     15.31 o 
   0  20   0       89.53       85.49      3.97 o 
   1  20   0        0.17       -0.27      0.68 o 
  -6   1   1       62.79       59.97      3.12 o 
  -5   1   1      199.55      208.34      6.02 o 
  -4   1   1       10.97       14.25      0.86 o 
  -3   1   1        6.71        8.48      0.58 o 
  -2   1   1      560.68      567.06      6.10 o 
  -1   1   1      942.51     1015.05      9.68 o 
   0   1   1      157.23       -0.20      0.20 o 
   1   1   1       82.47      103.62      2.26 o 
   2   1   1       81.56       98.44      1.65 o 
   3   1   1        9.52       10.51      0.76 o 
   4   1   1        2.99        2.66      0.90 o 
   5   1   1      299.43      287.68      7.29 o 
  -6   2   1       52.78       50.64      2.87 o 
  -5   2   1      736.21      764.07     16.96 o 
  -4   2   1        4.72        3.56      0.73 o 
  -3   2   1       64.35       65.35      1.78 o 
  -2   2   1      172.78      173.43      1.96 o 
  -1   2   1      356.55      344.79      3.17 o 
   0   2   1       10.67        6.39      0.18 o 
   1   2   1      347.81      332.95      4.27 o 
   2   2   1       14.52       16.30      0.50 o 
   3   2   1      857.64      945.12     13.58 o 
   4   2   1      182.99      181.28      4.85 o 
   5   2   1       11.46        9.07      1.26 o 
  -6   3   1       27.76       27.10      2.18 o 
  -5   3   1        4.31        3.57      1.28 o 
  -4   3   1      199.42      222.05      4.58 o 
  -3   3   1       40.12       47.87      1.09 o 
  -2   3   1        8.85        6.87      0.35 o 
  -1   3   1    15167.13    14279.94    118.91 o 
   0   3   1      495.48      492.53      4.78 o 
   1   3   1     1531.08     1482.28     14.52 o 
   2   3   1       39.01       43.84      1.00 o 
   3   3   1       52.59       66.77      1.33 o 
   4   3   1      154.46      166.78      4.57 o 
   5   3   1       35.22       34.67      2.05 o 
  -6   4   1       36.39       35.00      3.34 o 
  -5   4   1        1.25        1.00      1.08 o 
  -4   4   1       24.47       23.88      1.97 o 
  -3   4   1       54.17       73.02      1.73 o 
  -2   4   1      579.70      595.48      6.46 o 
  -1   4   1      298.13      279.81      3.40 o 
   0   4   1      704.76      675.40      5.95 o 
   1   4   1     1114.46     1086.00     11.38 o 
   2   4   1        4.61        2.84      0.22 o 
   3   4   1      135.12      158.93      2.78 o 
   4   4   1      366.52      384.59      8.93 o 
   5   4   1        0.25        1.30      0.92 o 
  -5   5   1       28.53       32.65      2.35 o 
  -4   5   1      138.99      137.40      5.15 o 
  -3   5   1        0.83        0.72      0.33 o 
  -2   5   1      160.99      172.26      2.34 o 
  -1   5   1        5.91        6.66      0.29 o 
   0   5   1      763.08      783.20      8.57 o 
   1   5   1      199.25      189.95      2.38 o 
   2   5   1       78.61       97.43      1.54 o 
   3   5   1       12.58        8.61      0.79 o 
   4   5   1      251.42      270.29      6.72 o 
   5   5   1        3.27        3.19      1.38 o 
  -5   6   1        0.95        1.59      0.87 o 
  -4   6   1       34.63       39.52      1.51 o 
  -3   6   1       14.53       13.30      0.58 o 
  -2   6   1      398.23      409.35      5.47 o 
  -1   6   1       86.08       88.73      1.25 o 
   0   6   1      260.22      252.78      2.71 o 
   1   6   1     1032.27     1034.18     15.32 o 
   2   6   1      261.04      266.00      4.61 o 
   3   6   1      549.00      549.11     11.97 o 
   4   6   1       17.43       16.80      1.45 o 
   5   6   1       20.01       24.80      5.89 o 
  -5   7   1        9.91       11.07      1.21 o 
  -4   7   1      106.11      107.72      2.27 o 
  -3   7   1        0.25        0.60      0.39 o 
  -2   7   1      206.69      213.07      2.88 o 
  -1   7   1     4089.23     4009.11     60.70 o 
   0   7   1      499.43      467.26      5.13 o 
   1   7   1      340.63      348.27      4.51 o 
   2   7   1        1.05       -0.14      0.40 o 
   3   7   1       52.11       47.96      1.65 o 
   4   7   1       21.81       24.89      1.36 o 
   5   7   1        7.76        8.17      1.55 o 
  -5   8   1       48.27       48.76      2.22 o 
  -4   8   1        9.31        7.58      1.02 o 
  -3   8   1      151.53      153.90      4.67 o 
  -2   8   1       38.87       45.61      1.04 o 
  -1   8   1       85.03       87.16      1.32 o 
   0   8   1       98.88       95.23      1.38 o 
   1   8   1      194.78      204.67      3.22 o 
   2   8   1        9.54        8.52      0.79 o 
   3   8   1     1324.22     1413.26     32.15 o 
   4   8   1       14.90       13.80      1.41 o 
   5   8   1        5.60        6.98      1.73 o 
  -5   9   1       65.36       65.53      4.58 o 
  -4   9   1        0.29       -0.22      0.63 o 
  -3   9   1      166.22      164.08      4.95 o 
  -2   9   1       41.18       42.78      0.84 o 
  -1   9   1        0.22        0.27      0.26 o 
   0   9   1       77.00       74.57      1.20 o 
   1   9   1        5.78        7.49      0.35 o 
   2   9   1      341.88      359.91      6.94 o 
   3   9   1       13.82       14.32      0.90 o 
   4   9   1        2.24        1.18      0.85 o 
   5   9   1       41.84       40.73      2.35 o 
  -5  10   1        3.81        4.53      1.19 o 
  -4  10   1       87.51       90.86      4.24 o 
  -3  10   1       38.32       40.85      1.42 o 
  -2  10   1        3.03        4.19      0.35 o 
  -1  10   1        9.88        8.28      0.45 o 
   0  10   1      242.58      242.68      3.00 o 
   1  10   1       14.91       17.86      0.50 o 
   2  10   1      382.06      407.51     10.82 o 
   3  10   1       56.54       60.96      1.69 o 
   4  10   1        1.49        1.80      0.88 o 
   5  10   1       84.32       85.32      9.83 o 
  -5  11   1       47.70       55.35      3.67 o 
  -4  11   1       23.08       26.97      1.88 o 
  -3  11   1      111.18       97.20      2.34 o 
  -2  11   1       19.78       15.61      0.58 o 
  -1  11   1      207.48      215.02      2.79 o 
   0  11   1       22.41       25.84      0.76 o 
   1  11   1       13.60       18.12      0.62 o 
   2  11   1      497.65      501.77     16.04 o 
   3  11   1        2.96        3.37      0.72 o 
   4  11   1        5.39        5.82      1.04 o 
  -4  12   1        0.49        1.20      0.69 o 
  -3  12   1      197.28      198.04      3.87 o 
  -2  12   1        0.26       -0.07      0.33 o 
  -1  12   1       95.33       90.91      1.54 o 
   0  12   1        0.02        0.01      0.32 o 
   1  12   1        2.97        3.24      0.38 o 
   2  12   1       20.45       24.90      1.18 o 
   3  12   1       14.52       17.66      1.05 o 
   4  12   1       22.49       21.81      1.56 o 
  -4  13   1        0.18        0.78      0.71 o 
  -3  13   1       71.46       71.04      2.09 o 
  -2  13   1        2.41        2.53      0.42 o 
  -1  13   1      131.93      130.27      2.19 o 
   0  13   1      107.06       97.07      1.74 o 
   1  13   1        0.95        0.81      0.40 o 
   2  13   1       10.01       10.19      0.87 o 
   3  13   1        1.22        2.63      0.69 o 
   4  13   1        9.16       10.90      1.29 o 
  -4  14   1        1.17        2.09      0.82 o 
  -3  14   1       40.85       44.03      2.34 o 
  -2  14   1      125.21      108.09      4.01 o 
  -1  14   1       47.12       49.29      1.24 o 
   0  14   1       17.03       18.21      0.80 o 
   1  14   1      117.99      113.44      3.15 o 
   2  14   1       49.65       42.82      1.70 o 
   3  14   1       47.03       54.06      1.84 o 
   4  14   1       40.04       47.59      2.31 o 
  -4  15   1      160.06      183.76      4.46 o 
  -3  15   1        6.90        7.70      1.02 o 
  -2  15   1      104.93      103.43      2.47 o 
  -1  15   1        8.57        8.36      0.65 o 
   0  15   1       19.26       17.28      0.86 o 
   1  15   1        5.11        5.75      0.57 o 
   2  15   1        0.64       -0.32      0.62 o 
   3  15   1       21.11       24.01      1.36 o 
  -3  16   1        6.43        6.65      1.07 o 
  -2  16   1       54.36       48.59      2.46 o 
  -1  16   1       89.81       87.83      1.80 o 
   0  16   1        0.56        0.70      0.47 o 
   1  16   1      240.53      245.69      3.90 o 
   2  16   1        0.03       -0.59      0.70 o 
   3  16   1        0.00       -0.74      0.74 o 
  -3  17   1        1.62        1.72      0.93 o 
  -2  17   1       41.58       44.46      2.94 o 
  -1  17   1       22.33       21.25      0.95 o 
   0  17   1        4.60        5.20      0.62 o 
   1  17   1      493.99      498.56      6.98 o 
   2  17   1        0.07        0.08      0.77 o 
   3  17   1        0.11       -0.12      0.80 o 
  -2  18   1        0.18        0.73      0.70 o 
  -1  18   1       16.32       15.20      0.92 o 
   0  18   1       11.79       10.79      0.77 o 
   1  18   1      273.65      270.48      7.66 o 
   2  18   1        8.04        7.53      1.13 o 
  -2  19   1      114.68      109.31      3.02 o 
  -1  19   1        5.36        5.08      0.74 o 
   0  19   1        0.93        0.35      0.59 o 
   1  19   1       42.94       40.00      1.69 o 
   2  19   1       98.36       95.90      3.13 o 
  -1  20   1        5.21        5.31      0.77 o 
   0  20   1       14.47       16.51      1.38 o 
  -6   0   2       35.66       36.31      3.97 o 
  -5   0   2      294.30      339.18     12.31 o 
  -4   0   2       12.70       13.44      1.21 o 
  -3   0   2       20.49       22.48      0.66 o 
  -2   0   2      204.19      206.06      2.97 o 
  -1   0   2     1282.93     1236.30     15.28 o 
   0   0   2    19407.72    17703.75    496.70 o 
   2   0   2      386.37      457.22      9.27 o 
   3   0   2       41.19       39.81      1.45 o 
   4   0   2       34.12       34.93      2.48 o 
   5   0   2        0.35       -1.05      1.05 o 
  -6   1   2      224.72      237.87      7.12 o 
  -5   1   2       44.51       48.39      2.81 o 
  -4   1   2        9.18        9.79      0.94 o 
  -3   1   2      236.23      251.62      3.57 o 
  -2   1   2      247.06      239.23      2.43 o 
  -1   1   2       64.37       53.85      0.84 o 
   0   1   2     1855.10     1768.52     15.54 o 
   1   1   2      173.40      156.85      3.30 o 
   2   1   2     3196.56     3668.81     72.13 o 
   3   1   2       68.02       77.18      1.55 o 
   4   1   2        2.89        4.56      1.78 o 
   5   1   2       13.51       13.31      1.30 o 
  -6   2   2       26.42       29.54      3.82 o 
  -5   2   2      664.22      732.39     21.18 o 
  -4   2   2       73.56       74.10      2.26 o 
  -3   2   2       29.99       35.41      0.93 o 
  -2   2   2        6.26        5.56      0.33 o 
  -1   2   2     1880.55     1843.39     15.32 o 
   0   2   2      459.93      495.26      4.17 o 
   1   2   2       30.52       29.99      0.94 o 
   2   2   2       25.93       27.20      1.20 o 
   3   2   2      321.13      377.07      6.34 o 
   4   2   2       33.88       34.39      1.74 o 
   5   2   2       41.90       39.22      2.43 o 
  -6   3   2       10.00       13.00      4.18 o 
  -5   3   2        6.72       10.36      1.58 o 
  -4   3   2       13.82       17.06      1.45 o 
  -3   3   2       18.24       16.84      0.71 o 
  -2   3   2       18.52       17.70      0.61 o 
  -1   3   2    17487.57    16646.62    278.19 o 
   0   3   2     1857.36     1724.32     14.94 o 
   1   3   2      188.04      174.50      2.63 o 
   2   3   2      965.84      969.78     13.51 o 
   3   3   2      252.29      289.08      4.52 o 
   4   3   2       89.32      100.75      3.15 o 
   5   3   2       25.32       22.69      3.85 o 
  -6   4   2       28.98       29.91      2.42 o 
  -5   4   2        7.33        7.28      1.59 o 
  -4   4   2        7.21        7.93      1.35 o 
  -3   4   2       75.39       76.65      1.52 o 
  -2   4   2     4160.18     4362.84     41.84 o 
  -1   4   2      340.03      329.87      4.40 o 
   0   4   2      128.36      125.46      1.60 o 
   1   4   2      356.72      415.42      4.88 o 
   2   4   2      259.28      259.45      5.69 o 
   3   4   2        0.72        0.63      0.35 o 
   4   4   2      153.70      155.33      4.27 o 
   5   4   2        0.90        0.68      0.85 o 
  -5   5   2        3.08        1.97      0.95 o 
  -4   5   2      896.95      917.87     13.37 o 
  -3   5   2      123.05      115.06      2.13 o 
  -2   5   2       99.82       97.70      1.55 o 
  -1   5   2       94.27      101.69      1.53 o 
   0   5   2      118.71      122.86      1.35 o 
   1   5   2       20.42       18.39      0.52 o 
   2   5   2       33.69       32.90      1.04 o 
   3   5   2      320.14      327.54      5.09 o 
   4   5   2      300.87      305.53      7.31 o 
   5   5   2        3.21        2.72      0.93 o 
  -5   6   2       32.00       34.64      1.62 o 
  -4   6   2       42.82       41.67      1.26 o 
  -3   6   2       23.22       27.32      0.91 o 
  -2   6   2     3145.20     3201.50     39.48 o 
  -1   6   2       27.48       31.97      0.75 o 
   0   6   2        2.19        4.29      1.11 o 
   1   6   2      755.72      789.40     10.51 o 
   2   6   2      128.61      125.11      3.43 o 
   3   6   2      166.70      180.05      5.06 o 
   4   6   2      199.01      213.08      5.52 o 
   5   6   2       30.28       31.58      3.53 o 
  -5   7   2       16.57       15.55      1.43 o 
  -4   7   2        5.86        7.08      0.75 o 
  -3   7   2        1.73        1.50      0.43 o 
  -2   7   2        7.74        8.83      0.47 o 
  -1   7   2      708.00      723.84      9.78 o 
   0   7   2      145.52      151.32      2.10 o 
   1   7   2      598.69      624.81      7.92 o 
   2   7   2        1.01        0.33      0.31 o 
   3   7   2      382.41      410.38     11.79 o 
   4   7   2        5.81        5.80      0.80 o 
   5   7   2        0.52        1.28      0.67 o 
  -5   8   2      240.80      254.59      5.84 o 
  -4   8   2      151.35      141.36      2.96 o 
  -3   8   2        0.01       -0.40      0.40 o 
  -2   8   2      236.00      245.58      3.03 o 
  -1   8   2        6.28        8.01      0.42 o 
   0   8   2       64.55       71.01      1.13 o 
   1   8   2       13.92       13.27      0.83 o 
   2   8   2       13.58       12.87      0.64 o 
   3   8   2     1154.26     1236.95     42.43 o 
   4   8   2      132.87      134.99      4.10 o 
   5   8   2        7.93       10.11      1.28 o 
  -5   9   2       31.95       37.79      2.11 o 
  -4   9   2        1.55        0.45      0.60 o 
  -3   9   2      175.76      183.76      5.37 o 
  -2   9   2      678.92      649.23      9.54 o 
  -1   9   2       11.53       13.38      0.68 o 
   0   9   2       13.16       11.89      0.46 o 
   1   9   2       59.89       67.27      1.78 o 
   2   9   2       18.16       12.02      0.66 o 
   3   9   2      147.40      152.50      3.78 o 
   4   9   2       58.38       61.53      2.64 o 
   5   9   2       20.93       18.85      1.64 o 
  -5  10   2        9.10       13.44      1.49 o 
  -4  10   2       15.62       16.20      1.05 o 
  -3  10   2        0.78        1.17      0.50 o 
  -2  10   2        8.78        7.72      0.48 o 
  -1  10   2      349.24      328.08      3.92 o 
   0  10   2      682.80      686.85      7.54 o 
   1  10   2        4.75        6.30      0.45 o 
   2  10   2       37.43       51.02      2.22 o 
   3  10   2       14.80       15.54      0.92 o 
   4  10   2      109.22      112.90      3.53 o 
   5  10   2       11.42        8.02      1.49 o 
  -5  11   2        2.42        2.14      1.12 o 
  -4  11   2        7.46        9.04      0.93 o 
  -3  11   2      215.19      172.68      5.47 o 
  -2  11   2        3.24        4.49      0.44 o 
  -1  11   2       14.64       16.12      0.64 o 
   0  11   2      577.61      543.02      9.41 o 
   1  11   2       79.67       68.29      1.74 o 
   2  11   2      447.03      438.69     15.98 o 
   3  11   2      108.95      115.97      2.52 o 
   4  11   2       21.11       21.81      1.79 o 
  -5  12   2       56.56       72.93      2.96 o 
  -4  12   2       14.67       15.73      1.12 o 
  -3  12   2        9.22       12.03      0.96 o 
  -2  12   2        5.16        5.20      0.55 o 
  -1  12   2       23.05       20.85      0.80 o 
   0  12   2       31.84       30.99      0.88 o 
   1  12   2       14.80       13.18      0.67 o 
   2  12   2       15.05       13.76      0.90 o 
   3  12   2        5.59        6.67      0.77 o 
   4  12   2        2.15        2.55      0.91 o 
  -4  13   2       15.68       12.30      1.08 o 
  -3  13   2       20.54       14.72      0.93 o 
  -2  13   2        0.03       -0.22      0.41 o 
  -1  13   2      599.51      578.20      7.78 o 
   0  13   2      626.30      594.35      6.78 o 
   1  13   2        7.89        8.14      1.32 o 
   2  13   2      103.04      100.69      3.15 o 
   3  13   2       22.26       22.60      1.38 o 
   4  13   2      129.55      136.77      8.69 o 
  -4  14   2        2.10        3.29      0.92 o 
  -3  14   2       15.85       14.12      0.95 o 
  -2  14   2      113.29       94.80      1.95 o 
  -1  14   2        8.07        8.66      0.62 o 
   0  14   2       34.55       37.95      1.09 o 
   1  14   2      128.19      119.08      2.76 o 
   2  14   2       28.33       26.88      1.74 o 
   3  14   2        0.34        0.54      0.65 o 
   4  14   2       27.62       32.57      1.93 o 
  -4  15   2       11.22       12.14      1.29 o 
  -3  15   2        2.36        1.93      0.72 o 
  -2  15   2       49.30       42.71      1.29 o 
  -1  15   2        0.26       -0.02      0.43 o 
   0  15   2      413.48      403.03      5.63 o 
   1  15   2       27.25       28.62      1.27 o 
   2  15   2        0.08       -0.20      0.59 o 
   3  15   2        8.24        8.02      0.93 o 
  -3  16   2       14.60       16.52      1.60 o 
  -2  16   2       26.25       26.34      1.09 o 
  -1  16   2        5.27        6.26      0.63 o 
   0  16   2       13.22       14.84      0.79 o 
   1  16   2      416.90      398.65     17.39 o 
   2  16   2        7.32        8.93      0.95 o 
   3  16   2       33.70       41.91      1.76 o 
  -3  17   2        1.14        1.40      0.82 o 
  -2  17   2       20.08       20.18      1.18 o 
  -1  17   2       98.78       87.38      1.86 o 
   0  17   2        0.01        0.00      0.50 o 
   1  17   2       38.88       52.55      1.80 o 
   2  17   2       25.93       26.47      1.61 o 
   3  17   2        0.06       -0.20      0.97 o 
  -2  18   2        1.49        1.00      0.81 o 
  -1  18   2       10.28       10.33      0.86 o 
   0  18   2        2.32        2.11      0.59 o 
   1  18   2      101.32      103.74      2.65 o 
   2  18   2        0.13       -0.32      1.34 o 
  -2  19   2      133.85      131.69      7.21 o 
  -1  19   2       24.90       22.31      1.14 o 
   0  19   2        4.00        2.77      0.70 o 
   1  19   2        1.16        1.17      0.80 o 
  -1  20   2       10.21       11.28      2.06 o 
   0  20   2       66.48       69.89      1.99 o 
  -6   1   3      383.35      407.92     15.69 o 
  -5   1   3        0.55       -0.61      1.20 o 
  -4   1   3        0.01       -0.04      0.32 o 
  -3   1   3      403.92      423.84      5.18 o 
  -2   1   3        4.72        4.14      0.36 o 
  -1   1   3     1728.59     1631.63     14.97 o 
   0   1   3     1051.44     1031.91     10.09 o 
   1   1   3      179.06      187.19      3.92 o 
   2   1   3      262.37      313.34      9.57 o 
   3   1   3      185.04      194.85      3.10 o 
   4   1   3       42.68       42.19      2.92 o 
   5   1   3        2.02        0.94      0.76 o 
  -6   2   3       40.37       43.17      5.06 o 
  -5   2   3      304.93      324.50      8.47 o 
  -4   2   3       47.22       49.63      1.24 o 
  -3   2   3      267.66      247.67      3.25 o 
  -2   2   3      340.55      346.27      3.93 o 
  -1   2   3      401.42      376.55      4.12 o 
   0   2   3      162.27      184.45      1.94 o 
   1   2   3      910.30      975.59     19.40 o 
   2   2   3      263.09      259.87      5.58 o 
   3   2   3      205.81      241.75      3.75 o 
   4   2   3      125.94      123.51      3.45 o 
   5   2   3      142.69      116.90      7.69 o 
  -6   3   3       65.48       67.37      6.28 o 
  -5   3   3       35.22       38.29      1.98 o 
  -4   3   3        8.81        9.22      0.64 o 
  -3   3   3      160.60      174.33      2.45 o 
  -2   3   3       39.58       35.74      0.74 o 
  -1   3   3     4502.89     4162.93     40.05 o 
   0   3   3     1516.95     1467.87     14.24 o 
   1   3   3       53.81       60.79      1.36 o 
   2   3   3       23.38       25.93      1.16 o 
   3   3   3      324.22      365.72      9.35 o 
   4   3   3        0.72        1.82      0.85 o 
   5   3   3        0.71       -0.16      1.22 o 
  -6   4   3        7.66        4.45      1.80 o 
  -5   4   3        0.33       -0.90      0.90 o 
  -4   4   3       27.48       28.61      1.60 o 
  -3   4   3       47.81       50.70      0.88 o 
  -2   4   3      547.78      527.71      6.03 o 
  -1   4   3        0.38       -0.20      0.20 o 
   0   4   3      519.25      561.92      7.97 o 
   1   4   3     1172.16     1293.71     17.88 o 
   2   4   3       17.76       16.26      1.53 o 
   3   4   3       17.17       20.77      1.09 o 
   4   4   3      187.85      178.92      6.27 o 
   5   4   3       50.93       50.37      5.04 o 
  -6   5   3        7.85        8.58      1.41 o 
  -5   5   3        6.71        6.41      0.98 o 
  -4   5   3        0.15        0.20      0.48 o 
  -3   5   3       49.51       59.83      1.09 o 
  -2   5   3        2.64        1.68      0.33 o 
  -1   5   3      213.51      227.80      2.53 o 
   0   5   3      474.53      481.03      6.16 o 
   1   5   3        2.13        2.86      0.50 o 
   2   5   3        0.07        2.36      0.46 o 
   3   5   3        0.10        0.62      0.34 o 
   4   5   3        6.77        6.94      0.95 o 
   5   5   3        1.61        1.31      1.06 o 
  -5   6   3        1.03        0.82      0.92 o 
  -4   6   3      100.61      106.52      2.19 o 
  -3   6   3      133.38      130.94      2.01 o 
  -2   6   3     2993.70     2866.12     27.71 o 
  -1   6   3       87.17       95.53      1.30 o 
   0   6   3      123.63      135.15      2.47 o 
   1   6   3        0.42        1.60      0.80 o 
   2   6   3       99.71      111.00      1.99 o 
   3   6   3       78.07       85.46      1.78 o 
   4   6   3       16.94       16.16      1.29 o 
   5   6   3       11.98       12.65      1.63 o 
  -5   7   3        6.22        6.92      1.18 o 
  -4   7   3       71.50       74.10      3.49 o 
  -3   7   3       52.29       52.35      0.97 o 
  -2   7   3       81.34       85.00      1.39 o 
  -1   7   3      342.72      340.88      4.10 o 
   0   7   3       13.51        8.94      0.45 o 
   1   7   3      959.25     1036.42     15.67 o 
   2   7   3       45.84       50.83      1.18 o 
   3   7   3     1056.35     1108.31     26.17 o 
   4   7   3       20.67       20.27      2.47 o 
   5   7   3       22.89       21.79      1.20 o 
  -5   8   3       55.74       52.34      3.01 o 
  -4   8   3       83.75       73.81      2.18 o 
  -3   8   3       26.96       23.21      0.76 o 
  -2   8   3      332.33      352.28      4.17 o 
  -1   8   3      496.87      495.41      5.54 o 
   0   8   3      148.55      126.55      1.94 o 
   1   8   3      108.22      122.68      4.12 o 
   2   8   3        3.46        3.49      0.67 o 
   3   8   3      286.90      302.07      5.71 o 
   4   8   3      102.20      102.31      5.71 o 
   5   8   3       15.05       16.94      2.71 o 
  -5   9   3        0.43        0.11      0.63 o 
  -4   9   3       17.43       16.89      1.08 o 
  -3   9   3      339.47      343.01      4.48 o 
  -2   9   3       74.72       75.73      1.43 o 
  -1   9   3       22.42       25.27      0.90 o 
   0   9   3      122.73      123.95      1.73 o 
   1   9   3        1.73        2.39      0.40 o 
   2   9   3      520.07      543.89     15.27 o 
   3   9   3        3.50        6.04      0.81 o 
   4   9   3      475.36      484.57     33.82 o 
  -5  10   3       16.67       15.35      1.13 o 
  -4  10   3        3.77        1.96      0.72 o 
  -3  10   3       26.62       28.19      0.85 o 
  -2  10   3       75.07       79.37      1.69 o 
  -1  10   3       64.59       62.31      1.78 o 
   0  10   3      146.38      148.42      3.55 o 
   1  10   3       71.27       67.07      1.42 o 
   2  10   3      685.67      740.04     24.34 o 
   3  10   3       39.94       43.76      1.74 o 
   4  10   3       83.02       78.42     14.86 o 
  -5  11   3        0.44        0.45      0.79 o 
  -4  11   3        0.13       -0.41      0.65 o 
  -3  11   3       88.33       67.70      1.36 o 
  -2  11   3       99.69       99.81      1.68 o 
  -1  11   3       17.66       21.51      0.73 o 
   0  11   3       28.56       29.32      0.80 o 
   1  11   3        0.03        0.11      0.36 o 
   2  11   3     1117.10     1155.15     21.79 o 
   3  11   3        0.79        0.91      0.75 o 
   4  11   3       98.45       98.56     10.53 o 
  -5  12   3       31.27       40.29      1.75 o 
  -4  12   3        1.36        2.00      0.76 o 
  -3  12   3      355.60      329.10      9.98 o 
  -2  12   3       12.18        9.93      0.62 o 
  -1  12   3      231.49      214.46      4.04 o 
   0  12   3       24.07       24.41      0.76 o 
   1  12   3       56.72       56.76      1.63 o 
   2  12   3       55.52       51.26      1.61 o 
   3  12   3        0.06        0.25      0.49 o 
   4  12   3        0.68        1.37      0.87 o 
  -4  13   3       14.19       15.89      1.19 o 
  -3  13   3        6.29        6.47      0.93 o 
  -2  13   3        3.80        3.82      0.57 o 
  -1  13   3      235.18      221.79      3.22 o 
   0  13   3      312.93      296.37      4.28 o 
   1  13   3       12.47       13.39      0.95 o 
   2  13   3       41.99       39.79      1.73 o 
   3  13   3       25.74       23.08      1.16 o 
   4  13   3       38.91       42.07      4.04 o 
  -4  14   3        0.36        0.06      0.81 o 
  -3  14   3        1.75        2.09      0.71 o 
  -2  14   3      101.30       83.32      1.91 o 
  -1  14   3        3.46        3.27      0.51 o 
   0  14   3      551.22      531.95      9.91 o 
   1  14   3      141.35      141.63      3.70 o 
   2  14   3       13.90       18.10      1.10 o 
   3  14   3        4.55        4.31      0.93 o 
  -4  15   3       81.84       83.95      2.93 o 
  -3  15   3       11.36       10.40      1.51 o 
  -2  15   3        9.26        6.67      0.65 o 
  -1  15   3        0.04        0.09      0.42 o 
   0  15   3      188.70      182.20      3.05 o 
   1  15   3        0.19        1.36      0.68 o 
   2  15   3        1.45        1.68      0.69 o 
   3  15   3        4.82        4.74      1.14 o 
  -3  16   3       10.28       12.87      1.09 o 
  -2  16   3      118.33      107.33      2.71 o 
  -1  16   3        2.33        2.18      0.66 o 
   0  16   3       10.02       11.14      0.72 o 
   1  16   3       64.53       64.79      1.96 o 
   2  16   3        7.41        7.75      0.93 o 
   3  16   3        0.89        1.93      0.75 o 
  -3  17   3        0.42       -0.14      0.75 o 
  -2  17   3        0.54        0.07      0.57 o 
  -1  17   3        1.93        2.45      0.57 o 
   0  17   3        2.56        3.38      0.59 o 
   1  17   3      508.42      508.42     27.09 o 
   2  17   3        0.04        0.93      0.83 o 
  -2  18   3        0.19        0.39      0.58 o 
  -1  18   3       89.00       88.37      2.07 o 
   0  18   3        1.37        0.79      0.54 o 
   1  18   3       39.16       42.27      2.54 o 
   2  18   3        3.75        3.62      0.98 o 
  -2  19   3       32.00       36.42      1.38 o 
  -1  19   3        5.70        6.45      0.86 o 
   0  19   3       37.51       39.24      1.85 o 
   1  19   3        2.35        1.54      0.95 o 
  -6   0   4       36.39       37.19      4.12 o 
  -5   0   4       66.49       74.23      6.01 o 
  -4   0   4      173.67      175.39      3.66 o 
  -3   0   4       41.03       43.71      1.75 o 
  -2   0   4       25.49       17.55      0.79 o 
  -1   0   4     4388.54     3918.30     60.72 o 
   0   0   4      457.53      485.53      7.95 o 
   3   0   4       13.04        7.75      0.64 o 
   4   0   4       68.16       55.92      2.80 o 
   5   0   4        0.73        1.21      0.90 o 
  -6   1   4      336.12      389.08     10.43 o 
  -5   1   4       26.34       26.13      1.44 o 
  -4   1   4        8.83        8.02      0.55 o 
  -3   1   4     1152.92     1139.94     13.12 o 
  -2   1   4      376.20      366.53      3.93 o 
  -1   1   4       22.97       25.60      0.61 o 
   0   1   4      160.33      159.31      1.83 o 
   1   1   4        0.42       -0.09      0.32 o 
   2   1   4      736.18      887.75     17.74 o 
   3   1   4        0.11        0.38      0.28 o 
   4   1   4      227.96      200.27      4.83 o 
   5   1   4       21.50       16.08      1.23 o 
  -6   2   4       15.37       15.03      2.20 o 
  -5   2   4      171.18      181.78      4.48 o 
  -4   2   4       16.77       20.53      0.87 o 
  -3   2   4       80.48       74.24      1.38 o 
  -2   2   4      193.85      176.99      2.00 o 
  -1   2   4      712.13      713.98      7.60 o 
   0   2   4      278.79      264.28      3.01 o 
   1   2   4      385.57      431.86      8.86 o 
   2   2   4      321.60      325.46      6.89 o 
   3   2   4        1.50        0.92      0.57 o 
   4   2   4       39.72       36.19      1.58 o 
   5   2   4        4.65        2.34      0.73 o 
  -6   3   4        4.58        3.53      1.79 o 
  -5   3   4       78.79       87.62      2.92 o 
  -4   3   4       37.09       39.62      1.20 o 
  -3   3   4       24.99       29.26      0.85 o 
  -2   3   4      361.80      355.35      5.43 o 
  -1   3   4     1147.83     1160.25     13.90 o 
   0   3   4      412.71      409.54      4.16 o 
   1   3   4     1469.42     1644.47     26.25 o 
   2   3   4       26.84       30.84      1.47 o 
   3   3   4       13.56       20.12      1.47 o 
   4   3   4        8.62        6.12      0.58 o 
   5   3   4       22.70       19.78      2.24 o 
  -6   4   4        0.57        2.73      1.22 o 
  -5   4   4        2.60        2.34      1.01 o 
  -4   4   4        0.17       -0.43      0.43 o 
  -3   4   4        0.27        0.15      0.30 o 
  -2   4   4     1526.87     1552.24     16.29 o 
  -1   4   4       42.94       38.23      0.82 o 
   0   4   4      570.78      620.13      7.15 o 
   1   4   4     1126.74     1256.72     21.81 o 
   2   4   4       16.24       26.15      1.29 o 
   3   4   4        5.17        6.71      0.93 o 
   4   4   4       12.78       16.04      0.86 o 
   5   4   4       23.75       18.36      1.28 o 
  -6   5   4       16.46       18.87      2.27 o 
  -5   5   4       92.39       91.90      2.39 o 
  -4   5   4       13.54       12.46      0.83 o 
  -3   5   4      416.46      425.11      4.96 o 
  -2   5   4     1369.38     1376.17     14.53 o 
  -1   5   4       32.79       43.94      0.93 o 
   0   5   4       14.74       15.94      0.54 o 
   1   5   4       10.49        9.37      0.44 o 
   2   5   4        5.16        5.20      0.58 o 
   3   5   4      389.84      370.14     12.10 o 
   4   5   4        7.70        8.27      0.87 o 
   5   5   4       10.87        8.92      0.97 o 
  -5   6   4        0.07       -0.57      0.57 o 
  -4   6   4        7.32        6.66      0.68 o 
  -3   6   4      127.12      121.58      1.70 o 
  -2   6   4     3277.69     3252.85     33.68 o 
  -1   6   4      153.73      153.34      2.14 o 
   0   6   4       32.13       45.28      1.01 o 
   1   6   4      418.71      425.45      5.58 o 
   2   6   4       61.83       56.77      1.18 o 
   3   6   4      636.87      660.67     11.15 o 
   4   6   4        0.52       -0.07      0.61 o 
   5   6   4        5.34        4.50      0.92 o 
  -5   7   4        0.67        0.30      0.62 o 
  -4   7   4        2.00        1.45      0.55 o 
  -3   7   4      139.25      150.85      4.05 o 
  -2   7   4       56.01       51.78      1.13 o 
  -1   7   4        9.22        6.97      0.39 o 
   0   7   4        6.92        8.88      0.43 o 
   1   7   4      204.61      249.75      3.53 o 
   2   7   4        1.38        2.80      0.39 o 
   3   7   4       26.38       26.56      1.09 o 
   4   7   4       29.53       31.66      2.07 o 
   5   7   4       16.90       14.10      1.68 o 
  -5   8   4       84.06       85.52      2.35 o 
  -4   8   4      147.87      130.10      2.57 o 
  -3   8   4       60.49       57.58      1.30 o 
  -2   8   4        1.38        1.06      0.32 o 
  -1   8   4      401.83      399.94      5.58 o 
   0   8   4      107.24       87.35      1.28 o 
   1   8   4       55.47       63.34      1.20 o 
   2   8   4      248.77      250.35      6.70 o 
   3   8   4      301.21      320.89      5.95 o 
   4   8   4       33.57       35.57      6.72 o 
  -5   9   4        2.20        1.55      0.77 o 
  -4   9   4      112.72      105.34      2.29 o 
  -3   9   4      945.94      928.75     11.01 o 
  -2   9   4       36.84       35.71      0.92 o 
  -1   9   4        6.85        7.18      0.41 o 
   0   9   4       61.75       53.70      0.92 o 
   1   9   4       39.84       42.81      1.43 o 
   2   9   4      248.88      251.16      5.60 o 
   3   9   4       24.61       23.52      1.48 o 
   4   9   4      173.74      153.96     16.14 o 
  -5  10   4        2.61        1.70      0.79 o 
  -4  10   4       15.21       14.69      0.96 o 
  -3  10   4        5.45        5.02      0.57 o 
  -2  10   4        2.24        2.34      0.41 o 
  -1  10   4      720.56      667.32      7.42 o 
   0  10   4        3.01        2.83      0.26 o 
   1  10   4       39.06       43.85      2.59 o 
   2  10   4      573.39      538.01      9.04 o 
   3  10   4        9.43       12.42      1.47 o 
   4  10   4       13.42       12.10      1.69 o 
  -5  11   4       12.95       14.83      1.20 o 
  -4  11   4        0.01       -0.56      0.56 o 
  -3  11   4      116.65       98.73      2.01 o 
  -2  11   4        0.00        0.27      0.39 o 
  -1  11   4      660.93      629.38      7.09 o 
   0  11   4      110.20      107.20      1.81 o 
   1  11   4       31.51       36.07      1.07 o 
   2  11   4      472.98      484.72      9.42 o 
   3  11   4        0.01       -0.15      0.69 o 
   4  11   4       47.54       44.91      4.20 o 
  -5  12   4        7.84        5.13      1.13 o 
  -4  12   4       51.18       54.67      2.68 o 
  -3  12   4       18.01       11.00      0.75 o 
  -2  12   4        2.31        1.16      0.45 o 
  -1  12   4      212.19      204.51      3.25 o 
   0  12   4       21.81       21.64      0.89 o 
   1  12   4      226.40      225.71      9.28 o 
   2  12   4       27.58       28.92      1.24 o 
   3  12   4        0.46        2.91      0.85 o 
   4  12   4        5.96        5.74      1.10 o 
  -4  13   4        5.47        6.49      0.91 o 
  -3  13   4       12.27        9.69      0.73 o 
  -2  13   4       74.07       72.09      1.74 o 
  -1  13   4      237.07      228.56      4.47 o 
   0  13   4      276.70      252.47      8.75 o 
   1  13   4      127.34      122.89      3.94 o 
   2  13   4        2.88        2.76      0.67 o 
   3  13   4        7.07        6.51      1.04 o 
  -4  14   4        5.12        6.48      0.93 o 
  -3  14   4       16.23       19.59      1.93 o 
  -2  14   4        6.08        5.36      0.61 o 
  -1  14   4       56.72       56.28      1.91 o 
   0  14   4      484.07      475.45     14.02 o 
   1  14   4      675.98      661.51     10.26 o 
   2  14   4       94.65       96.74      2.41 o 
   3  14   4       10.92       11.18      1.25 o 
  -4  15   4       29.04       34.69      1.96 o 
  -3  15   4        0.48        0.03      0.53 o 
  -2  15   4       22.16       24.70      1.02 o 
  -1  15   4        9.57        8.60      0.71 o 
   0  15   4      120.11      122.56      2.41 o 
   1  15   4        0.62        0.84      0.68 o 
   2  15   4       14.38       17.13      1.11 o 
   3  15   4        5.50        7.88      1.86 o 
  -3  16   4        2.51        1.61      0.78 o 
  -2  16   4      307.99      285.37      4.20 o 
  -1  16   4        2.61        2.78      0.56 o 
   0  16   4        8.83        8.81      0.87 o 
   1  16   4      244.29      237.13      6.08 o 
   2  16   4        7.17        7.26      0.91 o 
  -3  17   4        0.01        0.51      0.75 o 
  -2  17   4        2.44        2.78      0.68 o 
  -1  17   4        2.89        3.20      0.62 o 
   0  17   4       63.49       62.05      3.53 o 
   1  17   4      172.57      171.86     12.01 o 
   2  17   4       10.17       11.70      1.17 o 
  -2  18   4       13.33       14.12      1.19 o 
  -1  18   4        0.28        1.16      0.58 o 
   0  18   4        1.47        1.81      0.73 o 
   1  18   4        4.00        3.25      1.00 o 
  -1  19   4        3.61        3.72      0.71 o 
   0  19   4        0.04        0.64      0.68 o 
   1  19   4        0.76        1.38      0.90 o 
  -6   1   5      158.53      183.29      6.27 o 
  -5   1   5        0.01       -0.29      0.76 o 
  -4   1   5        5.45        5.05      0.57 o 
  -3   1   5      386.27      367.72      4.37 o 
  -2   1   5       27.12       26.23      0.84 o 
  -1   1   5     1024.68     1031.34     11.70 o 
   0   1   5       37.56       39.18      0.75 o 
   1   1   5      146.28      154.87      3.45 o 
   2   1   5      164.84      193.24      4.21 o 
   3   1   5       52.90       55.58      1.74 o 
   4   1   5        4.94        2.70      0.64 o 
   5   1   5        6.36        4.76      0.72 o 
  -6   2   5       14.22       13.21      2.19 o 
  -5   2   5        0.06        0.08      0.59 o 
  -4   2   5      618.34      605.95      7.46 o 
  -3   2   5        9.03       11.34      0.55 o 
  -2   2   5       53.57       54.25      0.99 o 
  -1   2   5      606.41      607.85      6.56 o 
   0   2   5       60.45       62.37      0.85 o 
   1   2   5      416.88      500.91     10.31 o 
   2   2   5        9.67       12.18      0.86 o 
   3   2   5        4.15        3.27      0.66 o 
   4   2   5        0.68        1.67      0.57 o 
   5   2   5       76.87       53.34      4.53 o 
  -6   3   5       35.76       38.02      2.39 o 
  -5   3   5        7.38        7.38      0.74 o 
  -4   3   5       19.33       17.36      0.82 o 
  -3   3   5       79.99       81.01      1.33 o 
  -2   3   5       51.20       48.91      0.92 o 
  -1   3   5       65.06       70.30      1.11 o 
   0   3   5       15.06       14.63      0.45 o 
   1   3   5       75.65       99.86      2.95 o 
   2   3   5      141.45      162.81      3.94 o 
   3   3   5       99.09       96.17      4.14 o 
   4   3   5        0.00       -0.21      0.48 o 
   5   3   5        0.77        1.11      1.30 o 
  -6   4   5       10.89       12.60      1.38 o 
  -5   4   5        8.96        9.59      0.78 o 
  -4   4   5       15.51       14.19      0.67 o 
  -3   4   5      106.41       99.97      1.63 o 
  -2   4   5        2.97        2.32      0.38 o 
  -1   4   5       22.54       18.85      0.58 o 
   0   4   5      809.19      927.95      9.83 o 
   1   4   5      430.61      542.53      7.81 o 
   2   4   5      669.87      743.08     15.53 o 
   3   4   5      327.18      314.50     10.41 o 
   4   4   5        5.72        6.10      0.67 o 
   5   4   5        2.29        0.85      0.82 o 
  -6   5   5        0.40        1.43      1.06 o 
  -5   5   5      162.06      157.05      2.78 o 
  -4   5   5        2.59        3.09      0.49 o 
  -3   5   5        2.03        2.55      0.40 o 
  -2   5   5       11.42       11.95      0.52 o 
  -1   5   5      189.94      170.85      2.17 o 
   0   5   5      735.83      828.71      9.55 o 
   1   5   5      138.66      142.08      2.37 o 
   2   5   5      163.61      186.18      3.72 o 
   3   5   5        1.60        1.91      1.32 o 
   4   5   5        6.85        6.01      0.90 o 
   5   5   5        0.04        0.19      0.53 o 
  -5   6   5       51.97       50.62      1.80 o 
  -4   6   5        8.27        7.51      0.58 o 
  -3   6   5       50.20       48.10      1.09 o 
  -2   6   5      859.86      857.71      8.75 o 
  -1   6   5      112.41      108.02      1.55 o 
   0   6   5      491.55      551.99      8.39 o 
   1   6   5        3.13        0.76      0.36 o 
   2   6   5      159.11      158.97      4.74 o 
   3   6   5      675.12      742.54     22.72 o 
   4   6   5       32.70       28.57      2.48 o 
  -5   7   5       37.02       36.87      1.59 o 
  -4   7   5        1.27        0.95      0.46 o 
  -3   7   5      123.86      122.53      1.94 o 
  -2   7   5      432.57      394.22      4.35 o 
  -1   7   5        9.89        8.29      0.43 o 
   0   7   5     1011.39     1034.48     19.56 o 
   1   7   5      263.14      306.40      5.85 o 
   2   7   5       11.86       17.77      1.02 o 
   3   7   5      232.42      224.22      5.70 o 
   4   7   5        0.01       -0.28      0.47 o 
  -5   8   5        8.93        8.03      0.94 o 
  -4   8   5       65.39       56.64      1.41 o 
  -3   8   5       34.06       32.45      0.95 o 
  -2   8   5       18.30       13.94      0.58 o 
  -1   8   5       17.09       17.29      0.71 o 
   0   8   5        4.84        4.64      0.43 o 
   1   8   5        3.26        3.14      0.40 o 
   2   8   5       30.30       28.47      0.95 o 
   3   8   5      166.83      172.40      3.50 o 
   4   8   5       12.86        9.36      0.95 o 
  -5   9   5        1.46        1.60      0.76 o 
  -4   9   5       94.71       87.17      2.33 o 
  -3   9   5     1148.46     1061.93     12.52 o 
  -2   9   5      232.07      218.27      2.56 o 
  -1   9   5        1.95        2.68      0.36 o 
   0   9   5       62.88       62.08      1.71 o 
   1   9   5        1.83        0.90      0.36 o 
   2   9   5       98.04      114.35      2.37 o 
   3   9   5        1.67        2.41      0.74 o 
   4   9   5      418.18      381.61     51.90 o 
  -5  10   5       29.65       33.14      1.63 o 
  -4  10   5       65.29       56.37      1.69 o 
  -3  10   5       60.71       57.83      1.51 o 
  -2  10   5       16.17       15.33      0.65 o 
  -1  10   5      413.25      387.17      4.29 o 
   0  10   5        0.30        0.38      0.32 o 
   1  10   5       12.49        9.89      0.62 o 
   2  10   5      367.50      392.64      6.62 o 
   3  10   5        3.44        2.39      0.85 o 
   4  10   5       29.50       30.44      2.59 o 
  -5  11   5        0.16        1.17      0.89 o 
  -4  11   5        2.32        3.36      0.72 o 
  -3  11   5       94.14       80.45      1.83 o 
  -2  11   5       20.83       21.67      0.87 o 
  -1  11   5      731.90      678.66     11.65 o 
   0  11   5       43.37       41.64      1.09 o 
   1  11   5        0.01        0.87      0.43 o 
   2  11   5      306.43      313.79      5.18 o 
   3  11   5        0.97        0.43      0.68 o 
   4  11   5      211.35      197.07     36.27 o 
  -4  12   5      297.50      289.65     12.89 o 
  -3  12   5        0.87        2.52      0.59 o 
  -2  12   5        2.31        2.42      0.50 o 
  -1  12   5      425.64      409.43      5.28 o 
   0  12   5        3.47        3.41      0.53 o 
   1  12   5      175.36      178.26      4.54 o 
   2  12   5        7.49        7.80      0.74 o 
   3  12   5       67.68       73.10      3.76 o 
  -4  13   5       19.31       25.52      1.42 o 
  -3  13   5        6.68       10.32      1.28 o 
  -2  13   5       11.56       10.12      0.69 o 
  -1  13   5        5.67        6.53      0.73 o 
   0  13   5      229.46      219.79      8.07 o 
   1  13   5      373.99      380.43      7.76 o 
   2  13   5       91.85       89.58      2.23 o 
   3  13   5       26.96       23.12      1.74 o 
  -4  14   5        1.15       -0.63      0.74 o 
  -3  14   5        0.49        0.05      0.54 o 
  -2  14   5       36.71       32.51      1.27 o 
  -1  14   5        3.59        3.27      0.51 o 
   0  14   5      622.60      628.17     19.81 o 
   1  14   5      309.80      313.28      7.98 o 
   2  14   5       12.81       12.44      1.03 o 
   3  14   5        3.03        3.59      0.95 o 
  -4  15   5       24.39       28.71      1.76 o 
  -3  15   5        2.87        2.89      0.77 o 
  -2  15   5        0.53        1.27      0.54 o 
  -1  15   5       41.65       40.77      1.21 o 
   0  15   5      182.09      185.34      8.83 o 
   1  15   5       16.98       17.16      1.12 o 
   2  15   5       26.21       29.43      1.38 o 
   3  15   5        9.58       10.00      2.22 o 
  -3  16   5        8.43       10.18      0.91 o 
  -2  16   5       61.06       54.94      1.51 o 
  -1  16   5       36.19       33.32      1.22 o 
   0  16   5       65.02       65.36      2.51 o 
   1  16   5        1.10        1.09      0.71 o 
   2  16   5        1.18        0.75      0.86 o 
  -3  17   5        6.82        7.65      1.11 o 
  -2  17   5       26.92       34.24      1.47 o 
  -1  17   5       21.16       21.67      1.07 o 
   0  17   5      208.64      214.55     10.18 o 
   1  17   5        2.72        2.99      0.90 o 
   2  17   5        0.00       -0.20      0.76 o 
  -2  18   5       46.91       56.54      2.30 o 
  -1  18   5       16.10       19.42      1.05 o 
   0  18   5       25.89       30.88      1.77 o 
   1  18   5        2.16        0.76      0.83 o 
  -1  19   5        1.02        1.46      0.80 o 
   0  19   5       43.77       46.00      1.86 o 
  -6   0   6      127.99      142.72      5.18 o 
  -5   0   6       46.29       48.40      1.81 o 
  -4   0   6      215.69      211.27      4.47 o 
  -3   0   6       55.34       50.43      1.48 o 
  -2   0   6        2.04        2.71      0.44 o 
  -1   0   6      481.04      461.78     12.78 o 
   0   0   6     1424.44     1466.67     23.53 o 
   1   0   6       87.77       86.41      2.17 o 
   2   0   6      224.53      252.67      5.30 o 
   3   0   6        8.44       10.60      0.72 o 
   4   0   6        0.02       -0.64      0.64 o 
  -6   1   6       19.15       24.33      1.69 o 
  -5   1   6       42.01       44.43      1.41 o 
  -4   1   6       15.85       15.66      0.79 o 
  -3   1   6      167.94      169.59      2.31 o 
  -2   1   6        6.49        8.21      0.43 o 
  -1   1   6      470.95      498.37      6.21 o 
   0   1   6       65.97       83.08      1.30 o 
   1   1   6      670.08      657.61      9.40 o 
   2   1   6       39.67       37.06      1.29 o 
   3   1   6       67.76       79.58      2.26 o 
   4   1   6      207.77      151.12      3.67 o 
  -6   2   6       63.05       65.26      2.95 o 
  -5   2   6        5.89        6.44      0.61 o 
  -4   2   6       64.58       64.73      1.47 o 
  -3   2   6      417.58      402.28      4.24 o 
  -2   2   6       62.55       71.38      1.16 o 
  -1   2   6       88.21       89.22      1.41 o 
   0   2   6       38.12       38.31      0.61 o 
   1   2   6       43.28       39.66      0.90 o 
   2   2   6      205.44      225.12      5.09 o 
   3   2   6       41.32       35.28      2.17 o 
   4   2   6        5.23        3.40      1.30 o 
  -6   3   6       19.94       20.36      1.60 o 
  -5   3   6       42.73       40.55      1.09 o 
  -4   3   6       59.60       61.01      1.34 o 
  -3   3   6       10.06        8.02      0.51 o 
  -2   3   6      784.50      733.62      7.54 o 
  -1   3   6        4.82       10.13      0.51 o 
   0   3   6      465.42      474.97      6.64 o 
   1   3   6     1259.11     1398.78     19.69 o 
   2   3   6      722.01      737.46     15.20 o 
   3   3   6        0.36        1.25      1.01 o 
   4   3   6        1.24        3.53      1.12 o 
  -6   4   6       12.27       12.36      1.90 o 
  -5   4   6        2.92        2.04      0.62 o 
  -4   4   6        0.79        0.47      0.42 o 
  -3   4   6       71.16       62.99      1.36 o 
  -2   4   6        5.25        4.78      0.41 o 
  -1   4   6      485.00      467.57      7.35 o 
   0   4   6      618.36      649.42     11.91 o 
   1   4   6      332.80      359.08     11.83 o 
   2   4   6       50.85       56.84      2.16 o 
   3   4   6       42.79       32.87      2.48 o 
   4   4   6       21.47       18.41      1.99 o 
  -5   5   6        0.03        0.77      0.66 o 
  -4   5   6       47.22       47.48      1.26 o 
  -3   5   6       17.13       16.77      0.71 o 
  -2   5   6      873.33      876.36     11.45 o 
  -1   5   6      133.17      106.17      1.62 o 
   0   5   6      211.79      215.11      3.13 o 
   1   5   6      158.37      165.86      2.83 o 
   2   5   6      216.68      232.43      5.89 o 
   3   5   6       93.63      101.23      4.75 o 
   4   5   6       68.06       68.65      3.84 o 
  -5   6   6       46.24       48.26      1.61 o 
  -4   6   6        3.00        2.53      0.52 o 
  -3   6   6      272.21      269.63      3.65 o 
  -2   6   6       50.69       52.00      1.03 o 
  -1   6   6       54.34       44.70      0.91 o 
   0   6   6      103.40      107.59      4.59 o 
   1   6   6        0.01       -0.02      0.33 o 
   2   6   6       58.66       52.17      2.08 o 
   3   6   6      474.50      549.34     17.49 o 
   4   6   6        0.77       -0.02      1.20 o 
  -5   7   6        6.39        3.99      0.77 o 
  -4   7   6        0.07        0.30      0.41 o 
  -3   7   6      103.99      102.12      1.76 o 
  -2   7   6      305.00      276.21      3.25 o 
  -1   7   6       73.66       74.07      1.25 o 
   0   7   6      216.30      232.67      3.78 o 
   1   7   6       94.19       85.50      1.67 o 
   2   7   6       49.88       49.43      1.61 o 
   3   7   6       34.10       47.59      3.53 o 
   4   7   6        0.80        0.55      0.50 o 
  -5   8   6        0.45        0.04      0.67 o 
  -4   8   6      159.54      137.20      2.49 o 
  -3   8   6      415.75      400.55      5.92 o 
  -2   8   6     1006.54      924.89     10.11 o 
  -1   8   6      392.74      393.75      4.60 o 
   0   8   6       41.33       45.59      1.12 o 
   1   8   6       98.05      101.27      3.79 o 
   2   8   6       22.49       20.61      1.35 o 
   3   8   6      141.41      139.60     11.98 o 
   4   8   6       11.95        9.20      3.05 o 
  -5   9   6        4.50        4.06      0.85 o 
  -4   9   6       31.96       26.51      1.30 o 
  -3   9   6      596.27      564.51      7.01 o 
  -2   9   6      379.64      353.02      4.32 o 
  -1   9   6        3.01        4.80      0.43 o 
   0   9   6       16.52       16.71      0.75 o 
   1   9   6        6.00        4.84      0.51 o 
   2   9   6       30.72       31.44      1.85 o 
   3   9   6       36.33       36.93      7.78 o 
   4   9   6       84.30       56.56     13.60 o 
  -5  10   6        4.03        5.17      0.93 o 
  -4  10   6       69.09       63.52      1.65 o 
  -3  10   6        0.39        0.72      0.54 o 
  -2  10   6       38.11       36.68      1.00 o 
  -1  10   6       63.15       56.28      1.15 o 
   0  10   6       20.98       21.30      1.03 o 
   1  10   6       55.74       44.98      1.34 o 
   2  10   6      385.61      377.85      6.23 o 
   3  10   6       43.79       43.00      2.69 o 
   4  10   6       28.21       27.87      7.99 o 
  -5  11   6        1.82        3.84      0.92 o 
  -4  11   6       16.82       17.48      0.98 o 
  -3  11   6        0.32        0.29      0.52 o 
  -2  11   6        9.72       12.96      0.66 o 
  -1  11   6      783.40      733.99      8.79 o 
   0  11   6        5.48        6.16      0.84 o 
   1  11   6      118.71      103.43      2.07 o 
   2  11   6        0.11        0.17      0.67 o 
   3  11   6        4.74        5.10      2.71 o 
  -4  12   6      400.27      380.45     10.95 o 
  -3  12   6        0.34        0.70      0.54 o 
  -2  12   6       28.46       29.12      1.02 o 
  -1  12   6      199.90      188.16      2.95 o 
   0  12   6        8.74        7.78      0.69 o 
   1  12   6      291.04      296.13     11.01 o 
   2  12   6        4.06        5.04      0.90 o 
   3  12   6       15.93       17.18      3.54 o 
  -4  13   6        0.03       -0.10      0.58 o 
  -3  13   6       25.06       22.47      1.11 o 
  -2  13   6        6.09        5.54      0.61 o 
  -1  13   6       57.63       61.60      1.52 o 
   0  13   6      109.19      104.27      2.52 o 
   1  13   6      444.05      442.01      8.37 o 
   2  13   6      172.96      169.54      3.33 o 
   3  13   6       55.87       58.30      7.31 o 
  -4  14   6        0.81        1.45      0.83 o 
  -3  14   6       11.04       14.60      0.94 o 
  -2  14   6       45.83       44.28      1.31 o 
  -1  14   6        0.01       -0.40      0.44 o 
   0  14   6      132.01      125.44      5.31 o 
   1  14   6      255.31      253.04      6.51 o 
   2  14   6        7.96        8.15      0.82 o 
   3  14   6       22.43       22.75      3.78 o 
  -3  15   6       24.47       31.11      1.31 o 
  -2  15   6       71.09       70.68      1.69 o 
  -1  15   6       25.58       26.84      2.13 o 
   0  15   6      113.49      116.42      4.67 o 
   1  15   6       55.56       50.67      1.81 o 
   2  15   6       13.51       12.94      0.99 o 
  -3  16   6      112.10      119.66      2.60 o 
  -2  16   6       49.42       44.81      1.51 o 
  -1  16   6       34.02       35.19      1.24 o 
   0  16   6      198.96      195.43      7.30 o 
   1  16   6        0.85        0.73      0.72 o 
   2  16   6       13.81       14.58      1.09 o 
  -2  17   6        0.76        3.05      0.77 o 
  -1  17   6        8.33        9.57      0.89 o 
   0  17   6      191.55      189.83      7.17 o 
   1  17   6       16.22       13.47      1.28 o 
  -2  18   6      146.85      146.43      3.23 o 
  -1  18   6       36.80       35.94      2.45 o 
   0  18   6       28.76       25.73      1.65 o 
  -6   1   7        7.62        6.51      1.25 o 
  -5   1   7        3.17        2.31      0.58 o 
  -4   1   7      229.35      215.51      3.26 o 
  -3   1   7        0.32        0.12      0.33 o 
  -2   1   7       20.25       22.39      0.65 o 
  -1   1   7      716.24      787.67      9.13 o 
   0   1   7       60.43       60.35      1.78 o 
   1   1   7       95.34      101.41      2.23 o 
   2   1   7       65.84       63.72      1.24 o 
   3   1   7        0.67        0.14      0.52 o 
   4   1   7        0.02        0.49      0.46 o 
  -6   2   7       20.49       26.51      2.63 o 
  -5   2   7        8.03        8.65      0.68 o 
  -4   2   7      187.06      173.83      2.60 o 
  -3   2   7       68.18       65.33      1.24 o 
  -2   2   7      703.62      684.83      6.71 o 
  -1   2   7        0.01       -0.10      0.27 o 
   0   2   7        1.77        3.49      0.39 o 
   1   2   7      497.50      522.47      8.49 o 
   2   2   7        0.01       -0.12      0.57 o 
   3   2   7      188.30      176.41      6.20 o 
   4   2   7        4.74        4.33      0.40 o 
  -6   3   7       34.58       38.66      3.02 o 
  -5   3   7       40.99       40.75      1.26 o 
  -4   3   7        4.88        4.53      0.56 o 
  -3   3   7        0.22       -0.02      0.35 o 
  -2   3   7        7.02       10.30      0.50 o 
  -1   3   7      501.23      497.58      9.07 o 
   0   3   7        2.20        2.07      0.34 o 
   1   3   7       58.46       68.29      1.44 o 
   2   3   7      951.69     1118.99     22.72 o 
   3   3   7        3.24        2.04      1.05 o 
   4   3   7        0.00       -0.04      0.88 o 
  -5   4   7       10.80        9.01      0.73 o 
  -4   4   7       10.13        9.14      0.70 o 
  -3   4   7       74.28       64.86      1.25 o 
  -2   4   7       14.00       14.47      0.57 o 
  -1   4   7        1.09        1.45      0.33 o 
   0   4   7        1.15        0.27      0.30 o 
   1   4   7       41.42       50.88      0.99 o 
   2   4   7       21.12       20.44      2.08 o 
   3   4   7      114.35       86.99      4.08 o 
   4   4   7       10.99        8.20      1.45 o 
  -5   5   7      322.34      307.45      5.09 o 
  -4   5   7        0.79        1.08      0.50 o 
  -3   5   7      269.52      251.55      3.37 o 
  -2   5   7       11.78        9.96      0.54 o 
  -1   5   7        9.27        8.04      0.46 o 
   0   5   7      134.63      143.42      2.42 o 
   1   5   7       11.27        9.62      0.58 o 
   2   5   7      230.73      278.99      9.58 o 
   3   5   7        5.22        6.29      1.55 o 
   4   5   7       10.52        8.37      1.58 o 
  -5   6   7       85.61       83.11      1.95 o 
  -4   6   7        0.37       -0.11      0.51 o 
  -3   6   7       65.85       64.09      1.45 o 
  -2   6   7        0.23       -0.35      0.35 o 
  -1   6   7       48.35       42.87      0.90 o 
   0   6   7      399.97      436.25      9.70 o 
   1   6   7        1.04        1.63      0.46 o 
   2   6   7        0.07        0.15      0.36 o 
   3   6   7      373.61      412.82     13.80 o 
   4   6   7       34.21       31.12      2.72 o 
  -5   7   7        1.74        1.08      0.69 o 
  -4   7   7       32.01       30.77      1.12 o 
  -3   7   7        0.47        1.11      0.50 o 
  -2   7   7      105.23       93.79      1.61 o 
  -1   7   7        3.53        2.24      0.34 o 
   0   7   7      123.28      156.62      5.11 o 
   1   7   7        4.03        7.11      0.63 o 
   2   7   7      285.75      256.06      4.77 o 
   3   7   7       50.59       46.85      3.53 o 
   4   7   7       43.78       42.69      3.27 o 
  -5   8   7        1.68        1.50      0.73 o 
  -4   8   7        3.43        2.95      0.53 o 
  -3   8   7      154.72      145.81      2.46 o 
  -2   8   7      948.50      877.27     10.18 o 
  -1   8   7       31.57       34.93      1.21 o 
   0   8   7       30.83       26.95      0.91 o 
   1   8   7        3.28        2.74      0.37 o 
   2   8   7       47.36       46.52      1.83 o 
   3   8   7      186.31      178.30     25.20 o 
   4   8   7        2.47        0.50      1.38 o 
  -5   9   7        0.00       -0.34      0.71 o 
  -4   9   7        3.62        5.93      0.64 o 
  -3   9   7      210.88      206.05      3.34 o 
  -2   9   7      274.34      264.44      4.45 o 
  -1   9   7      208.02      211.85      3.40 o 
   0   9   7       44.05       37.69      1.15 o 
   1   9   7      116.02      114.62      2.29 o 
   2   9   7       24.45       23.29      3.04 o 
   3   9   7        0.12       -0.56      0.56 o 
  -5  10   7        0.84        2.24      0.82 o 
  -4  10   7       28.92       25.81      1.18 o 
  -3  10   7        0.05        0.20      0.45 o 
  -2  10   7      171.35      162.97      2.60 o 
  -1  10   7      628.01      609.09     10.29 o 
   0  10   7       26.16       27.70      1.15 o 
   1  10   7       66.36       62.56      1.63 o 
   2  10   7       30.40       31.61      1.81 o 
   3  10   7       19.56       13.51      4.07 o 
  -5  11   7        0.04       -0.13      1.18 o 
  -4  11   7      136.49      133.72      2.70 o 
  -3  11   7       17.36       13.87      0.76 o 
  -2  11   7       27.64       26.24      0.92 o 
  -1  11   7      622.42      584.87     11.72 o 
   0  11   7       51.16       50.48      1.56 o 
   1  11   7        4.77        5.23      0.60 o 
   2  11   7        7.93        7.69      1.03 o 
   3  11   7        0.27        1.04      0.67 o 
  -4  12   7      201.86      178.03      5.65 o 
  -3  12   7       19.69       20.16      0.96 o 
  -2  12   7       18.27       18.91      0.86 o 
  -1  12   7        0.97        0.63      0.41 o 
   0  12   7        9.64        8.99      0.75 o 
   1  12   7       10.68        9.96      0.77 o 
   2  12   7        2.21        1.42      0.84 o 
   3  12   7       17.00       15.80      3.31 o 
  -4  13   7       53.28       57.87      3.63 o 
  -3  13   7        0.03       -0.08      0.68 o 
  -2  13   7       10.38       10.41      0.73 o 
  -1  13   7       10.99       10.63      0.62 o 
   0  13   7        8.73        9.51      0.80 o 
   1  13   7      411.92      408.47      7.79 o 
   2  13   7      142.54      136.29      6.60 o 
   3  13   7        0.06        0.69      0.71 o 
  -4  14   7       11.60        7.64      0.86 o 
  -3  14   7        1.05        2.86      0.71 o 
  -2  14   7       12.90       14.00      0.90 o 
  -1  14   7        2.78        2.45      0.50 o 
   0  14   7       24.64       22.27      1.87 o 
   1  14   7       90.99       88.94      2.33 o 
   2  14   7        2.17        1.78      0.88 o 
  -3  15   7      137.20      146.67      3.22 o 
  -2  15   7       10.64       11.39      1.03 o 
  -1  15   7       31.56       31.68      1.41 o 
   0  15   7      107.13      108.36      2.73 o 
   1  15   7       20.26       22.10      1.25 o 
   2  15   7      131.14      128.80      6.50 o 
  -3  16   7       59.34       64.65      2.05 o 
  -2  16   7        1.80        0.63      0.60 o 
  -1  16   7        0.27       -0.20      0.62 o 
   0  16   7      139.18      139.51      6.83 o 
   1  16   7        0.59       -0.04      0.67 o 
  -2  17   7       31.41       36.45      1.51 o 
  -1  17   7       33.43       35.74      1.61 o 
   0  17   7      267.62      271.68     10.92 o 
   1  17   7       10.40       11.87      1.46 o 
  -1  18   7       23.44       22.48      1.41 o 
  -5   0   8        4.89        5.16      0.96 o 
  -4   0   8        6.21        4.45      0.92 o 
  -3   0   8      174.10      152.39      2.74 o 
  -2   0   8      268.61      269.99      4.48 o 
  -1   0   8       48.12       58.88      1.59 o 
   0   0   8      281.79      292.16      5.36 o 
   1   0   8     3233.73     3462.04     68.11 o 
   2   0   8       21.41       20.27      1.10 o 
   3   0   8       13.95       17.51      1.36 o 
   4   0   8       74.79       62.12      2.63 o 
  -5   1   8       41.37       40.95      1.27 o 
  -4   1   8       14.81       16.77      0.81 o 
  -3   1   8        3.45        2.40      0.41 o 
  -2   1   8      127.85      132.70      1.84 o 
  -1   1   8      317.13      350.59      4.38 o 
   0   1   8       60.35       54.45      1.11 o 
   1   1   8      185.59      204.71      3.43 o 
   2   1   8       50.51       56.56      2.09 o 
   3   1   8        5.05        2.66      0.57 o 
   4   1   8        4.84        1.73      0.69 o 
  -5   2   8        1.10        0.40      0.56 o 
  -4   2   8      133.16      123.87      2.13 o 
  -3   2   8       66.00       63.61      1.26 o 
  -2   2   8      237.15      239.48      3.08 o 
  -1   2   8        2.62        3.22      0.36 o 
   0   2   8      388.71      398.54      7.06 o 
   1   2   8      139.85      156.27      2.76 o 
   2   2   8      110.73      121.67      2.45 o 
   3   2   8        8.77        8.20      1.25 o 
   4   2   8       68.16       55.90      3.01 o 
  -5   3   8       18.36       14.50      0.90 o 
  -4   3   8      163.82      160.61      2.71 o 
  -3   3   8        5.76        4.78      0.50 o 
  -2   3   8       79.52       78.70      1.40 o 
  -1   3   8       24.56       19.40      1.05 o 
   0   3   8      187.71      191.61      3.61 o 
   1   3   8        0.85        1.49      0.46 o 
   2   3   8      635.25      662.86     11.07 o 
   3   3   8       26.37       22.96      2.06 o 
   4   3   8        0.06       -0.85      0.85 o 
  -5   4   8       27.38       23.77      1.08 o 
  -4   4   8        7.20        7.08      0.68 o 
  -3   4   8      278.67      269.82      4.05 o 
  -2   4   8       52.98       51.83      1.11 o 
  -1   4   8       86.76       96.13      1.58 o 
   0   4   8       15.87       18.67      0.63 o 
   1   4   8        0.62        0.64      0.38 o 
   2   4   8        7.43        5.54      1.61 o 
   3   4   8       32.71       21.60      2.10 o 
   4   4   8       44.11       47.62      2.85 o 
  -5   5   8        4.25        4.19      0.68 o 
  -4   5   8       39.19       38.61      1.24 o 
  -3   5   8     1302.68     1241.48     15.45 o 
  -2   5   8        9.85       10.43      0.62 o 
  -1   5   8       11.93        7.29      0.51 o 
   0   5   8       71.78       72.90      2.03 o 
   1   5   8       11.04       11.47      0.84 o 
   2   5   8      770.84      776.16     19.85 o 
   3   5   8        0.06        1.10      1.21 o 
   4   5   8       24.30       23.40      2.26 o 
  -5   6   8        5.43        5.46      0.76 o 
  -4   6   8        0.24        0.57      0.52 o 
  -3   6   8      540.47      524.74      6.68 o 
  -2   6   8        7.39        7.77      0.54 o 
  -1   6   8        7.80       10.46      0.45 o 
   0   6   8      367.20      409.71      8.98 o 
   1   6   8        1.34        0.94      1.10 o 
   2   6   8       18.69       15.87      0.89 o 
   3   6   8      150.02      154.63      6.53 o 
   4   6   8       25.55       28.20      2.61 o 
  -5   7   8        4.13        3.52      0.62 o 
  -4   7   8        6.83        7.29      0.80 o 
  -3   7   8       55.47       54.92      1.42 o 
  -2   7   8      412.06      393.63      5.13 o 
  -1   7   8        0.55        0.04      0.30 o 
   0   7   8      330.33      308.19     10.21 o 
   1   7   8      130.30      130.59      3.74 o 
   2   7   8       16.47       11.76      0.76 o 
   3   7   8        3.29        2.65      1.62 o 
  -5   8   8        0.12        0.35      0.64 o 
  -4   8   8       19.56       16.03      1.24 o 
  -3   8   8       55.52       60.41      1.48 o 
  -2   8   8      689.22      632.90      7.80 o 
  -1   8   8      175.56      175.09      3.54 o 
   0   8   8       85.99       77.40      2.33 o 
   1   8   8       11.54       14.05      1.05 o 
   2   8   8        6.74        5.74      1.66 o 
   3   8   8        8.15        6.83      2.23 o 
  -5   9   8        0.99       -0.58      0.91 o 
  -4   9   8        2.65        2.20      0.59 o 
  -3   9   8        1.78        2.30      0.55 o 
  -2   9   8       80.45       71.22      1.68 o 
  -1   9   8      151.37      153.18      4.21 o 
   0   9   8       87.33       73.10      1.86 o 
   1   9   8       29.59       22.55      1.29 o 
   2   9   8        7.10        6.21      0.88 o 
   3   9   8       78.04       66.73     14.05 o 
  -5  10   8        0.74        0.57      0.80 o 
  -4  10   8       42.74       38.89      1.28 o 
  -3  10   8       18.96       17.69      0.90 o 
  -2  10   8       32.22       31.82      1.14 o 
  -1  10   8        6.59        8.30      0.70 o 
   0  10   8        9.48        9.58      0.80 o 
   1  10   8      540.21      512.77      7.88 o 
   2  10   8       10.52        8.05      1.55 o 
   3  10   8        0.11       -0.60      1.71 o 
  -4  11   8      143.13      124.51      2.80 o 
  -3  11   8       34.99       35.13      1.12 o 
  -2  11   8       21.73       21.57      1.17 o 
  -1  11   8      106.73      105.09      2.23 o 
   0  11   8       27.69       28.70      1.37 o 
   1  11   8       26.82       27.16      1.11 o 
   2  11   8        3.80        3.92      1.51 o 
   3  11   8       21.51       17.02      4.79 o 
  -4  12   8      413.92      410.14     10.73 o 
  -3  12   8       37.95       34.81      1.13 o 
  -2  12   8      183.13      177.37      3.61 o 
  -1  12   8        3.78        2.92      0.61 o 
   0  12   8        0.61        0.31      0.54 o 
   1  12   8       85.25       79.00      1.85 o 
   2  12   8       50.75       49.80      5.31 o 
  -4  13   8       48.78       54.10      2.75 o 
  -3  13   8        0.36       -0.11      0.62 o 
  -2  13   8      107.11      100.23      2.47 o 
  -1  13   8       25.17       23.56      1.03 o 
   0  13   8        1.22        0.91      0.59 o 
   1  13   8       16.13       15.79      1.11 o 
   2  13   8       49.81       44.27      5.16 o 
  -3  14   8        3.34        5.64      0.86 o 
  -2  14   8       10.57       11.29      1.29 o 
  -1  14   8       23.28       24.95      1.30 o 
   0  14   8        0.76        1.32      0.73 o 
   1  14   8        9.73        9.49      1.28 o 
   2  14   8        4.77        4.04      1.02 o 
  -3  15   8       75.42       88.92      3.13 o 
  -2  15   8        3.98        6.25      0.75 o 
  -1  15   8       10.25       11.20      1.01 o 
   0  15   8       54.51       58.54      2.24 o 
   1  15   8       30.84       30.26      1.44 o 
  -2  16   8        3.53        3.67      0.71 o 
  -1  16   8       24.92       26.21      1.43 o 
   0  16   8      505.15      505.76     25.85 o 
   1  16   8        0.38       -0.33      0.68 o 
  -1  17   8        1.20        1.15      0.80 o 
   0  17   8        7.95        5.30      1.08 o 
  -5   1   9        8.82        8.45      0.76 o 
  -4   1   9      183.37      176.78      3.50 o 
  -3   1   9       11.81       10.23      0.98 o 
  -2   1   9       17.63       18.59      0.83 o 
  -1   1   9        0.01        0.25      0.30 o 
   0   1   9      357.89      386.97      4.95 o 
   1   1   9       27.39       33.05      1.21 o 
   2   1   9       16.56       15.16      1.10 o 
   3   1   9        5.44        5.57      0.97 o 
  -5   2   9       29.24       28.80      1.19 o 
  -4   2   9      255.05      250.77      4.39 o 
  -3   2   9       28.58       23.53      1.03 o 
  -2   2   9      311.12      343.26      4.53 o 
  -1   2   9       35.99       32.94      0.71 o 
   0   2   9      114.36      121.45      2.18 o 
   1   2   9      978.71     1067.12     17.79 o 
   2   2   9        2.48        1.89      0.52 o 
   3   2   9       28.01       21.75      2.59 o 
  -5   3   9        6.25        6.76      0.83 o 
  -4   3   9       80.25       77.43      2.60 o 
  -3   3   9       43.50       41.77      1.33 o 
  -2   3   9       11.05       13.48      0.68 o 
  -1   3   9       26.39       24.86      0.90 o 
   0   3   9      393.20      425.73     11.92 o 
   1   3   9       34.69       38.96      1.45 o 
   2   3   9      284.11      278.31      5.06 o 
   3   3   9       30.45       33.92      2.41 o 
  -5   4   9      108.38      104.77      2.40 o 
  -4   4   9       21.74       24.58      1.79 o 
  -3   4   9       41.38       38.52      1.31 o 
  -2   4   9        0.38       -0.36      0.39 o 
  -1   4   9       57.41       47.08      1.24 o 
   0   4   9       99.37      103.83      2.00 o 
   1   4   9       41.02       40.36      1.83 o 
   2   4   9       44.89       40.45      1.25 o 
   3   4   9       37.23       33.33      2.50 o 
  -5   5   9       76.36       69.58      1.91 o 
  -4   5   9        4.63        4.96      0.72 o 
  -3   5   9      228.93      209.73      3.50 o 
  -2   5   9       58.97       52.68      1.33 o 
  -1   5   9        9.81       12.17      0.70 o 
   0   5   9       12.85       13.27      0.83 o 
   1   5   9       36.70       45.65      2.00 o 
   2   5   9        0.56       -0.39      0.43 o 
   3   5   9       13.41       14.35      1.84 o 
  -5   6   9        0.00       -0.62      0.62 o 
  -4   6   9        6.90        8.14      0.80 o 
  -3   6   9       11.18        9.73      0.79 o 
  -2   6   9       63.21       61.12      1.39 o 
  -1   6   9        6.36        4.14      0.55 o 
   0   6   9        4.61        3.52      0.69 o 
   1   6   9        0.79        1.17      0.81 o 
   2   6   9       54.06       51.22      5.15 o 
   3   6   9        8.75       13.28      1.97 o 
  -5   7   9        0.07       -0.45      0.61 o 
  -4   7   9       52.13       49.62      1.56 o 
  -3   7   9      195.09      193.08      3.34 o 
  -2   7   9        9.08        7.88      0.63 o 
  -1   7   9        0.85       -0.23      0.44 o 
   0   7   9       74.67       62.45      1.59 o 
   1   7   9      146.54      152.06      4.69 o 
   2   7   9      153.36      136.69     17.22 o 
   3   7   9        1.60        0.44      1.10 o 
  -5   8   9        3.21        5.19      0.72 o 
  -4   8   9        1.73        1.66      0.64 o 
  -3   8   9        7.29        8.29      0.71 o 
  -2   8   9      376.38      349.84      7.90 o 
  -1   8   9        0.77        1.12      0.49 o 
   0   8   9        2.74        1.77      0.53 o 
   1   8   9       72.49       69.60      2.69 o 
   2   8   9       11.65       10.60      1.45 o 
   3   8   9        3.05        1.95      0.48 o 
  -5   9   9       35.13       39.89      1.85 o 
  -4   9   9       48.03       50.72      1.62 o 
  -3   9   9       48.83       49.67      1.41 o 
  -2   9   9        6.91        6.16      0.85 o 
  -1   9   9      118.84      123.68      3.69 o 
   0   9   9      151.10      130.68      2.74 o 
   1   9   9        1.86        1.77      0.80 o 
   2   9   9        0.00       -0.12      0.97 o 
   3   9   9       20.31       15.29      5.25 o 
  -4  10   9        0.64       -0.15      0.60 o 
  -3  10   9       73.95       73.21      1.86 o 
  -2  10   9       10.37       11.38      0.73 o 
  -1  10   9       97.36       91.71      2.24 o 
   0  10   9       63.08       68.87      2.24 o 
   1  10   9        3.34        2.64      0.86 o 
   2  10   9      108.91       93.10     17.99 o 
  -4  11   9       95.28      106.27      2.39 o 
  -3  11   9       18.70       19.03      1.05 o 
  -2  11   9       85.50       82.06      1.89 o 
  -1  11   9        3.27        3.13      0.62 o 
   0  11   9       14.46       13.88      1.18 o 
   1  11   9       15.82       14.51      1.23 o 
   2  11   9       10.24       10.47      2.89 o 
  -4  12   9       17.25       28.30      1.48 o 
  -3  12   9       13.99       15.33      1.07 o 
  -2  12   9       20.89       18.65      0.97 o 
  -1  12   9        2.33        1.92      0.75 o 
   0  12   9      179.20      183.55      4.23 o 
   1  12   9      119.48      113.33      3.91 o 
   2  12   9        0.18        0.19      0.76 o 
  -3  13   9        8.90        7.70      0.81 o 
  -2  13   9       64.29       65.22      1.58 o 
  -1  13   9        8.74        8.36      0.75 o 
   0  13   9       42.73       41.93      1.83 o 
   1  13   9        8.61       11.75      1.27 o 
   2  13   9       34.35       25.15      7.80 o 
  -3  14   9       54.36       57.94      2.57 o 
  -2  14   9       13.21       13.70      0.85 o 
  -1  14   9        3.05        3.75      0.72 o 
   0  14   9       33.82       35.21      1.44 o 
   1  14   9       26.03       28.62      1.81 o 
  -2  15   9       15.75       18.91      1.05 o 
  -1  15   9        7.83        7.54      0.97 o 
   0  15   9        0.01        1.06      0.83 o 
   1  15   9        0.06       -0.30      0.92 o 
  -2  16   9        0.14       -0.74      0.74 o 
  -1  16   9       34.48       43.76      1.83 o 
   0  16   9       75.00       74.99      2.63 o 
  -5   0  10      257.57      250.21      6.79 o 
  -4   0  10       24.08       23.84      3.40 o 
  -3   0  10       18.65       15.98      1.17 o 
  -2   0  10       20.78       21.12      1.19 o 
  -1   0  10       30.99       26.78      1.03 o 
   0   0  10       65.83       73.91      4.05 o 
   1   0  10     2071.63     2271.92     64.27 o 
   2   0  10       57.75       54.47      2.89 o 
   3   0  10        6.78        7.06      1.01 o 
  -5   1  10      108.74      108.18      2.73 o 
  -4   1  10       31.68       30.49      1.43 o 
  -3   1  10       10.91       11.65      0.74 o 
  -2   1  10        0.62       -0.33      0.39 o 
  -1   1  10        0.16       -0.20      0.37 o 
   0   1  10      351.05      395.76      7.34 o 
   1   1  10        1.87       -0.59      2.89 o 
   2   1  10       27.58       27.60      1.47 o 
   3   1  10      141.61      126.70      7.03 o 
  -5   2  10        9.76        9.70      1.23 o 
  -4   2  10      470.32      446.04      7.24 o 
  -3   2  10        0.84        1.00      0.52 o 
  -2   2  10       90.93       90.62      1.73 o 
  -1   2  10       40.84       39.23      1.13 o 
   0   2  10        0.00       -0.66      0.66 o 
   1   2  10      207.23      230.54      5.78 o 
   2   2  10        0.15        1.24      0.72 o 
   3   2  10        0.06       -0.54      0.69 o 
  -5   3  10        1.30        0.99      0.84 o 
  -4   3  10      139.14      144.86      3.88 o 
  -3   3  10       58.89       53.87      1.41 o 
  -2   3  10        0.00       -0.15      0.41 o 
  -1   3  10       47.73       49.13      2.03 o 
   0   3  10      612.82      663.70     14.45 o 
   1   3  10        7.73        7.62      1.12 o 
   2   3  10      140.70      133.14      3.59 o 
   3   3  10       11.93       11.21      1.49 o 
  -5   4  10       49.31       50.51      1.82 o 
  -4   4  10       66.85       66.99      1.99 o 
  -3   4  10      115.82      111.48      2.33 o 
  -2   4  10       11.81       11.90      0.73 o 
  -1   4  10      344.81      328.73      5.32 o 
   0   4  10       31.68       30.24      2.00 o 
   1   4  10       60.59       68.86      2.54 o 
   2   4  10        5.94        6.79      0.90 o 
   3   4  10        8.93        8.32      0.55 o 
  -5   5  10        2.89        2.43      0.78 o 
  -4   5  10        0.89        0.92      0.65 o 
  -3   5  10     1082.93     1022.64     22.94 o 
  -2   5  10        4.85        5.21      0.56 o 
  -1   5  10      193.21      183.86      4.00 o 
   0   5  10      159.14      166.22      3.86 o 
   1   5  10       60.80       70.13      2.62 o 
   2   5  10       32.78       25.09      1.47 o 
   3   5  10       24.33       18.75      1.71 o 
  -5   6  10        0.19        0.05      0.69 o 
  -4   6  10        5.82        7.51      0.89 o 
  -3   6  10       38.18       36.23      1.34 o 
  -2   6  10       20.07       18.34      1.21 o 
  -1   6  10      590.37      565.05     10.49 o 
   0   6  10        0.23        0.46      0.76 o 
   1   6  10        6.22        5.26      1.05 o 
   2   6  10       21.25       23.55      6.01 o 
   3   6  10       18.36       14.12      2.61 o 
  -5   7  10        1.97        2.22      0.77 o 
  -4   7  10        1.23        0.16      0.65 o 
  -3   7  10       42.41       39.77      1.36 o 
  -2   7  10       92.12       93.97      1.83 o 
  -1   7  10       32.78       33.38      1.34 o 
   0   7  10      268.19      240.37     11.38 o 
   1   7  10       32.99       34.75      4.35 o 
   2   7  10        8.71        4.90      1.38 o 
   3   7  10        2.07       -0.07      0.42 o 
  -4   8  10       83.85       83.95      2.32 o 
  -3   8  10       23.46       20.86      1.06 o 
  -2   8  10      151.17      140.19      2.41 o 
  -1   8  10       64.00       67.45      1.83 o 
   0   8  10        8.48        9.63      0.78 o 
   1   8  10      105.90       97.81      5.57 o 
   2   8  10       15.77       11.11      1.88 o 
  -4   9  10        0.01       -0.62      0.62 o 
  -3   9  10       72.57       75.97      1.90 o 
  -2   9  10        2.74        2.48      0.54 o 
  -1   9  10      214.34      214.99      6.88 o 
   0   9  10      111.64      102.06      2.33 o 
   1   9  10        5.36        5.79      1.61 o 
   2   9  10       11.34        9.41      1.02 o 
  -4  10  10        0.35       -0.50      0.66 o 
  -3  10  10        9.26        9.86      0.87 o 
  -2  10  10       20.61       21.07      0.92 o 
  -1  10  10        6.17        6.30      0.82 o 
   0  10  10       13.97       16.43      1.07 o 
   1  10  10      291.14      263.57     15.48 o 
   2  10  10        1.15        1.73      0.78 o 
  -4  11  10        0.55       -0.56      0.63 o 
  -3  11  10        1.37        2.83      0.66 o 
  -2  11  10        0.01        0.34      0.52 o 
  -1  11  10        7.30        7.70      0.79 o 
   0  11  10        5.46        6.65      0.79 o 
   1  11  10        1.77        1.66      0.86 o 
   2  11  10       13.07       12.27      1.24 o 
  -3  12  10        8.35       11.53      0.92 o 
  -2  12  10      166.70      160.49      4.33 o 
  -1  12  10        2.67        2.80      0.76 o 
   0  12  10        0.72        2.67      1.01 o 
   1  12  10        2.67        1.42      0.88 o 
  -3  13  10        0.40        0.92      0.62 o 
  -2  13  10        0.27        1.09      0.55 o 
  -1  13  10       67.68       66.91      2.65 o 
   0  13  10       34.59       39.44      1.61 o 
   1  13  10       54.25       62.40      3.46 o 
  -2  14  10       15.16       17.61      1.13 o 
  -1  14  10       57.16       62.76      2.09 o 
   0  14  10       25.65       23.98      1.23 o 
  -2  15  10        0.45       -0.03      0.80 o 
  -1  15  10       36.36       34.95      1.65 o 
   0  15  10        0.25        1.16      0.81 o 
  -5   1  11       42.67       45.45      1.81 o 
  -4   1  11       65.80       60.46      1.95 o 
  -3   1  11        0.98        0.47      0.54 o 
  -2   1  11      127.34      111.81      2.39 o 
  -1   1  11       11.74       11.26      0.94 o 
   0   1  11      723.76      786.16     17.00 o 
   1   1  11       33.92       29.41      2.81 o 
   2   1  11        2.48        3.27      0.79 o 
   3   1  11       51.12       39.87      1.47 o 
  -5   2  11       21.27       19.37      1.29 o 
  -4   2  11      361.84      359.21      6.15 o 
  -3   2  11        7.85        7.81      0.72 o 
  -2   2  11        0.08       -0.41      0.41 o 
  -1   2  11        7.34        7.64      0.60 o 
   0   2  11       41.65       42.63      2.42 o 
   1   2  11       49.11       50.15      2.29 o 
   2   2  11       32.14       32.79      1.59 o 
   3   2  11        2.14        2.69      0.76 o 
  -5   3  11        0.53        0.90      0.79 o 
  -4   3  11        0.19        0.24      0.70 o 
  -3   3  11        9.01        7.84      0.87 o 
  -2   3  11       33.08       30.66      1.01 o 
  -1   3  11       16.10       15.93      0.80 o 
   0   3  11      607.54      674.14     14.89 o 
   1   3  11       53.11       56.29      2.44 o 
   2   3  11        1.18        1.32      0.71 o 
   3   3  11       24.79       17.62      2.51 o 
  -5   4  11        0.76       -0.71      0.71 o 
  -4   4  11      146.53      147.46      4.03 o 
  -3   4  11       40.44       39.17      1.27 o 
  -2   4  11        3.14        3.41      0.52 o 
  -1   4  11       25.10       37.77      1.30 o 
   0   4  11      218.36      237.96      6.41 o 
   1   4  11        0.19       -0.31      0.89 o 
   2   4  11        6.77        7.98      2.57 o 
  -5   5  11        0.12       -0.67      0.67 o 
  -4   5  11        0.97        0.15      0.68 o 
  -3   5  11       35.04       31.02      1.15 o 
  -2   5  11        0.56        1.03      0.62 o 
  -1   5  11       11.82       12.82      0.92 o 
   0   5  11       15.90       16.13      1.63 o 
   1   5  11       10.32       13.52      1.32 o 
   2   5  11       31.86       25.84      3.16 o 
  -4   6  11      107.91      103.67      2.61 o 
  -3   6  11       20.67       17.45      0.99 o 
  -2   6  11        4.34        3.60      0.52 o 
  -1   6  11       15.31       20.38      1.24 o 
   0   6  11        9.57        8.96      1.31 o 
   1   6  11        2.35        1.58      0.94 o 
   2   6  11       10.76        8.22      0.95 o 
  -4   7  11       28.16       26.35      1.37 o 
  -3   7  11        1.03        0.48      0.55 o 
  -2   7  11       16.38       15.58      1.39 o 
  -1   7  11        3.58        4.36      0.72 o 
   0   7  11      112.26      104.39      3.08 o 
   1   7  11       30.73       27.13      2.44 o 
   2   7  11        5.79        3.69      0.82 o 
  -4   8  11       25.98       23.62      1.34 o 
  -3   8  11        0.02        0.49      0.58 o 
  -2   8  11       39.81       40.95      1.18 o 
  -1   8  11        2.81        2.67      0.74 o 
   0   8  11       41.91       45.75      2.05 o 
   1   8  11       51.03       43.02      5.39 o 
   2   8  11       93.33       88.05     19.92 o 
  -4   9  11       60.99       58.77      1.98 o 
  -3   9  11        1.63        2.57      0.70 o 
  -2   9  11       22.55       20.89      0.88 o 
  -1   9  11       10.71       10.99      0.95 o 
   0   9  11       76.97       69.06      2.55 o 
   1   9  11       35.67       35.57      4.45 o 
   2   9  11       30.67       31.90      6.62 o 
  -4  10  11        4.87        8.77      0.98 o 
  -3  10  11        0.80        0.35      0.59 o 
  -2  10  11       29.90       30.88      1.48 o 
  -1  10  11       36.71       35.42      1.85 o 
   0  10  11        1.39        1.28      0.95 o 
   1  10  11        0.15        0.60      1.00 o 
  -3  11  11        4.42        3.97      0.84 o 
  -2  11  11       13.06       15.43      1.54 o 
  -1  11  11       65.38       69.32      2.98 o 
   0  11  11      127.77      133.96      2.91 o 
   1  11  11       12.81        9.99      2.58 o 
  -3  12  11        4.32        5.71      0.80 o 
  -2  12  11       84.56       80.60      3.73 o 
  -1  12  11        8.65        8.34      1.22 o 
   0  12  11       15.91       20.56      1.15 o 
   1  12  11        6.70        4.88      1.11 o 
  -2  13  11       77.33       90.17      3.51 o 
  -1  13  11        0.01        0.44      1.13 o 
   0  13  11       69.42       67.52      2.03 o 
  -1  14  11       45.69       54.23      1.98 o 
  -5   0  12       47.16       44.44      3.95 o 
  -4   0  12       10.35        7.76      3.06 o 
  -3   0  12       23.54       25.81      1.52 o 
  -2   0  12       18.82       16.99      1.26 o 
  -1   0  12        5.99        9.86      1.43 o 
   0   0  12       25.24       25.35      2.85 o 
   1   0  12      162.17      159.57      6.49 o 
   2   0  12        4.25        2.85      1.18 o 
  -5   1  12      532.72      504.61     16.89 o 
  -4   1  12       29.94       25.47      1.39 o 
  -3   1  12       10.79        9.51      0.75 o 
  -2   1  12       14.06       13.73      0.76 o 
  -1   1  12       88.97       93.86      2.93 o 
   0   1  12       91.53       98.96      3.69 o 
   1   1  12        5.30        3.81      1.13 o 
   2   1  12        9.67        7.78      1.00 o 
  -4   2  12      218.76      206.99      4.12 o 
  -3   2  12       23.53       22.44      1.01 o 
  -2   2  12        1.01       -0.59      0.64 o 
  -1   2  12       36.55       35.70      1.88 o 
   0   2  12        2.12        2.21      2.26 o 
   1   2  12       12.36       15.68      1.47 o 
   2   2  12       61.90       62.94      2.29 o 
  -4   3  12        0.30       -0.67      0.67 o 
  -3   3  12        0.75        0.84      0.56 o 
  -2   3  12      190.34      184.11      2.88 o 
  -1   3  12       20.20       23.60      1.62 o 
   0   3  12      200.81      229.13      6.37 o 
   1   3  12        5.36        5.67      1.46 o 
   2   3  12       58.23       55.91      4.07 o 
  -4   4  12       16.21       14.88      1.33 o 
  -3   4  12       21.72       22.38      1.24 o 
  -2   4  12        9.48        9.17      0.65 o 
  -1   4  12      963.15      996.75     30.52 o 
   0   4  12       20.72       22.73      1.92 o 
   1   4  12        7.38        8.53      1.25 o 
   2   4  12        0.83        1.04      0.85 o 
  -4   5  12        2.87        4.00      0.79 o 
  -3   5  12       87.99       87.02      2.06 o 
  -2   5  12       16.94       16.42      0.79 o 
  -1   5  12       34.13       33.33      1.30 o 
   0   5  12        0.02       -1.00      1.00 o 
   1   5  12       20.99       20.10      2.00 o 
   2   5  12        2.58        1.28      0.75 o 
  -4   6  12        0.01        0.02      0.68 o 
  -3   6  12        0.49        0.97      0.59 o 
  -2   6  12       31.28       32.40      1.02 o 
  -1   6  12      830.26      824.50     19.40 o 
   0   6  12        4.67        4.46      1.61 o 
   1   6  12       24.25       26.35      2.28 o 
   2   6  12       93.36       81.24     15.39 o 
  -4   7  12        2.59        1.28      0.74 o 
  -3   7  12        3.78        4.29      0.71 o 
  -2   7  12       41.04       43.34      1.53 o 
  -1   7  12       49.24       53.41      1.73 o 
   0   7  12       48.39       40.58      2.06 o 
   1   7  12        6.77        5.59      1.18 o 
  -4   8  12       56.76       58.38      1.99 o 
  -3   8  12       19.31       19.46      1.07 o 
  -2   8  12        0.20        0.39      0.64 o 
  -1   8  12       82.86       92.74      3.70 o 
   0   8  12        0.00        0.27      0.94 o 
   1   8  12        7.53        4.34      1.18 o 
  -3   9  12        4.96        5.19      0.77 o 
  -2   9  12      137.12      141.36      2.96 o 
  -1   9  12        0.60        0.95      0.74 o 
   0   9  12        1.23        0.97      1.02 o 
   1   9  12       12.04       12.67      1.47 o 
  -3  10  12       46.17       54.02      1.67 o 
  -2  10  12        7.04        9.37      1.02 o 
  -1  10  12        2.80        1.61      0.71 o 
   0  10  12       12.20       16.61      1.77 o 
   1  10  12       34.17       27.81      6.82 o 
  -3  11  12       56.41       59.39      1.92 o 
  -2  11  12      103.92      117.88      4.24 o 
  -1  11  12       22.01       23.43      2.04 o 
   0  11  12       44.82       45.48      3.55 o 
  -2  12  12        3.86        4.01      0.90 o 
  -1  12  12        1.85        0.95      0.76 o 
   0  12  12       58.00       68.68      4.19 o 
  -4   1  13       20.18       19.64      1.23 o 
  -3   1  13        7.19        6.41      0.91 o 
  -2   1  13      136.79      128.85      2.23 o 
  -1   1  13      132.46      141.60      5.29 o 
   0   1  13       22.57       22.86      1.96 o 
   1   1  13        0.05       -0.69      1.28 o 
  -4   2  13       52.15       49.13      1.83 o 
  -3   2  13       41.94       39.38      1.31 o 
  -2   2  13        3.63        3.78      0.52 o 
  -1   2  13        6.68        5.61      1.23 o 
   0   2  13      119.19      134.44      8.51 o 
   1   2  13        0.07        0.51      1.55 o 
  -4   3  13        3.65        4.43      0.93 o 
  -3   3  13       10.64       11.46      0.84 o 
  -2   3  13      140.23      137.60      2.94 o 
  -1   3  13        4.21        3.45      1.17 o 
   0   3  13       72.57       72.08      5.47 o 
   1   3  13       59.68       63.17      6.82 o 
  -4   4  13        0.13       -0.61      0.61 o 
  -3   4  13        0.40        0.12      0.58 o 
  -2   4  13       26.32       29.86      1.74 o 
  -1   4  13       43.39       56.05      2.44 o 
   0   4  13       11.96        9.34      1.92 o 
   1   4  13        2.74        2.61      1.10 o 
  -4   5  13       13.14        9.81      1.02 o 
  -3   5  13        6.85        9.02      0.82 o 
  -2   5  13        3.99        4.83      0.77 o 
  -1   5  13        5.93        7.24      1.30 o 
   0   5  13        0.17       -0.61      1.94 o 
   1   5  13      125.76      140.79     11.65 o 
  -4   6  13       17.68       17.35      1.86 o 
  -3   6  13        0.24       -0.06      0.57 o 
  -2   6  13       12.17       12.04      1.38 o 
  -1   6  13       99.72      123.53      3.71 o 
   0   6  13       27.71       31.04      2.70 o 
   1   6  13       57.28       60.99      4.53 o 
  -3   7  13       14.43       13.48      0.98 o 
  -2   7  13      354.75      361.15      5.74 o 
  -1   7  13        4.64        5.23      1.27 o 
   0   7  13       42.90       41.03      2.66 o 
   1   7  13        9.97        9.90      1.35 o 
  -3   8  13       21.73       26.01      1.24 o 
  -2   8  13       51.08       54.34      2.45 o 
  -1   8  13        0.68       -0.17      0.74 o 
   0   8  13       17.85       18.09      1.89 o 
  -3   9  13        0.90        0.95      0.79 o 
  -2   9  13      105.43      107.50      4.08 o 
  -1   9  13       44.71       48.95      2.43 o 
   0   9  13       17.45       24.14      2.69 o 
  -2  10  13        8.08       10.22      1.86 o 
  -1  10  13        1.10        0.96      1.21 o 
   0  10  13       27.11       37.36      3.72 o 
  -3   0  14      368.19      384.17      9.65 o 
  -2   0  14       20.84       18.05      2.04 o 
  -1   0  14        4.57        6.64      2.37 o 
   0   0  14       86.22      101.80      5.63 o 
   1   0  14      103.12      103.42      5.11 o 
  -3   1  14        0.55       -0.60      0.60 o 
  -2   1  14       47.30       47.13      2.05 o 
  -1   1  14        1.13        1.12      1.42 o 
   0   1  14        2.24        1.76      1.32 o 
   1   1  14       28.82       25.28      2.81 o 
  -3   2  14       16.87       15.35      0.93 o 
  -2   2  14      115.65      116.91      2.50 o 
  -1   2  14        1.83        1.43      1.47 o 
   0   2  14       20.47       21.73      2.01 o 
   1   2  14        9.46        9.34      1.39 o 
  -3   3  14       11.79       12.59      0.91 o 
  -2   3  14       31.11       29.15      1.26 o 
  -1   3  14        7.83        8.94      1.83 o 
   0   3  14       61.63       70.88      3.31 o 
  -3   4  14       40.38       39.55      1.40 o 
  -2   4  14        3.38        4.21      0.72 o 
  -1   4  14      206.13      205.86      5.25 o 
   0   4  14        0.14       -1.34      1.34 o 
  -3   5  14       49.32       51.01      1.59 o 
  -2   5  14       10.85       10.96      0.94 o 
  -1   5  14       78.76       83.57      3.98 o 
   0   5  14       11.88       12.11      1.79 o 
  -3   6  14        2.25        2.43      0.85 o 
  -2   6  14       10.70       14.62      1.13 o 
  -1   6  14       98.71      107.13      4.90 o 
   0   6  14        1.72        1.16      1.27 o 
  -2   7  14      115.63      126.17      4.33 o 
  -1   7  14       13.64       18.03      1.70 o 
   0   7  14        0.44        1.09      2.23 o 
  -2   8  14       78.10       83.60      2.75 o 
  -1   8  14        2.52        1.96      1.19 o 
  -2   1  15       49.47       46.76      2.69 o 
  -1   1  15       51.48       55.69      3.38 o 
  -2   2  15        1.67        3.39      1.09 o 
  -1   2  15        0.28       -0.74      1.86 o 
  -2   3  15       19.49       17.14      1.53 o 
  -1   3  15        0.05       -1.11      2.85 o 
  -2   4  15       10.45       10.14      1.60 o 
  -1   4  15        4.04        0.47      1.54 o 
                                                 
